# Supplementary material for: Combined Single Cell Transcriptome and Surface Epitope Profiling Identifies Potential Biomarkers of Psoriatic Arthritis and Facilitates Diagnosis via Machine Learning
Source: Front Immunol. 2022 Mar 2;13:835760. doi: 10.3389/fimmu.2022.835760 (PMC8924042; doi:10.3389/fimmu.2022.835760)
Supplement: Supplementary file 3 [file Table_2.xlsx]

## Sheet: info
Supplementary Table 2. TotalSeq antibodies.
Variable	Description
FeatureName_Seurat	Antibody target name as it appears in sequencing data
Clone	Antibody clone name
CatNo	Biolegend catalog number
id	Biolegend TotalSeq A number
FeatureName	Antibody target name
read	Read containing ADT barcode sequence
pattern	Cell Ranger-formatted pattern specification for parsing ADT barcode from read sequence
sequence	ADT barcode sequence

## Sheet: TotalseqAntibodies
FeatureName_Seurat	Clone	CatNo	id	FeatureName	read	pattern	sequence
C5L2	1D9-M12	342407	0572	C5L2	R2	5P(BC)	ACAATTTGTCTGCGA
Cadherin11	16G5	368715	0131	Cadherin11	R2	5P(BC)	CGTTGCCATTAACCA
CCR10	6588-5	341507	0815	CCR10	R2	5P(BC)	ATCTGTATGTCACAG
CD101-BB27	BB27		0944	CD101|BB27	R2	5P(BC)	CTACTTCCCTGTCAA
CD102-ICAM-2	CBR-IC2/2	328509	0244	CD102|ICAM-2	R2	5P(BC)	TGACCTTCCTCTCCT
CD105	43A3	323221	0068	CD105	R2	5P(BC)	ATCGTCGAGAGCTAG
CD106	STA	305813	0245	CD106	R2	5P(BC)	TCACAGTTCCTTGGA
CD107a-LAMP-1	H4A3	328647	0155	CD107a|LAMP-1	R2	5P(BC)	CAGCCCACTGCAATA
CD109	W7C5	323307	0817	CD109	R2	5P(BC)	CACTTAACTCTGGGT
CD110	S16017E	393715	0598	CD110	R2	5P(BC)	TGTTGTAAGATGCCA
CD112-Nectin-2	TX31	337417	0024	CD112|Nectin-2	R2	5P(BC)	AACCTTCCGTCTAAG
CD115-CSF-1R	9-4D2-1E4	347325	0398	CD115|CSF-1R	R2	5P(BC)	AATCACGGTCCTTGT
CD116	4H1	305911	0940	CD116	R2	5P(BC)	ATGGACAGTTCGTGT
CD119-IFN-gammaRalphachain	GIR-208	308607	0219	CD119|IFN-γRαchain	R2	5P(BC)	TGTGTATTCCCTTGT
CD122-IL-2Rbeta	TU27	339021	0246	CD122|IL-2Rβ	R2	5P(BC)	TCATTTCCTCCGATT
CD131	1C1	306105	0931	CD131	R2	5P(BC)	CTGCATGAGACCAAA
CD135-Flt-3Flk-2	BV10A4H2	313317	0351	CD135|Flt-3/Flk-2	R2	5P(BC)	CAGTAGATGGAGCAT
CD137L-4-1BBLigand	5F4		0022	CD137L|4-1BBLigand	R2	5P(BC)	ATTCGCCTTACGCAA
CD138-Syndecan-1	DL-101	352325	0831	CD138|Syndecan-1	R2	5P(BC)	GTATAGACCAAAGCC
CD140a-PDGFRalpha	16A1	323509	0128	CD140a|PDGFRα	R2	5P(BC)	ATGCGCCGAGAATTA
CD140b-PDGFRbeta	18A2	323609	0129	CD140b|PDGFRβ	R2	5P(BC)	CAATGGTTCACTGCC
CD142	NY2	365207	0822	CD142	R2	5P(BC)	CACTGCCGTCGATTA
CD144-VE-Cadherin	BV9	348517	0400	CD144|VE-Cadherin	R2	5P(BC)	TCCACTCATTCTGTA
CD146	P1H12	361017	0134	CD146	R2	5P(BC)	CCTTGGATAACATCA
CD15-SSEA-1	W6D3	323046	0392	CD15|SSEA-1	R2	5P(BC)	TCACCAGTACCTAGT
CD150-SLAM	A12 (7D4)		0870	CD150|SLAM	R2	5P(BC)	GTCATTGTATGTCTG
CD151-PETA-3	50-6	350409	0861	CD151|PETA-3	R2	5P(BC)	CTTACCTAGTCATTC
CD158-KIR2DL1S1S3S5	HP-MA4	339515	0420	CD158|KIR2DL1/S1/S3/S5	R2	5P(BC)	TATCAACCAACGCTT
CD158b-KIR2DL2L3_NKAT2	DX27	312615	0592	CD158b|KIR2DL2/L3_NKAT2	R2	5P(BC)	GACCCGTAGTTTGAT
CD158d-KIR2DL4	mAb 33	347011	0913	CD158d|KIR2DL4	R2	5P(BC)	TTAGCCCGTAGACCA
CD158e1-KIR3DL1_NKB1	DX9	312723	0599	CD158e1|KIR3DL1_NKB1	R2	5P(BC)	GGACGCTTTCCTTGA
CD158f-KIR2DL5	UP-R1	341307	0600	CD158f|KIR2DL5	R2	5P(BC)	AAAGTGATGCCACTG
CD161	HP-3G10	339945	0149	CD161	R2	5P(BC)	GTACGCAGTCCTTCT
CD162	KPL-1	328821	0871	CD162	R2	5P(BC)	ATATGTCAGAGCACC
CD164	67D2	324809	0821	CD164	R2	5P(BC)	GAGGCACTTAACATA
CD169-Sialoadhesin_Siglec-1	7-239	346011	0206	CD169|Sialoadhesin_Siglec-1	R2	5P(BC)	TACTCAGCGTGTTTG
CD171-LICAM	L1-OV198.5	371609	0430	CD171|LICAM	R2	5P(BC)	GATGGACGACAATTC
CD172a-SIRPalpha	15-414	372109	0408	CD172a|SIRPα	R2	5P(BC)	CGTGTTTAACTTGAG
CD177	MEM-166	315811	0382	CD177	R2	5P(BC)	AGTATGGAGCCATAT
CD179a-VpreB	HSL96	347405	0934	CD179a|VpreB	R2	5P(BC)	TAGATGGGATTCCGG
CD186-CXCR6	K041E5	356021	0804	CD186|CXCR6	R2	5P(BC)	GACAGTCGATGCAAC
CD192-CCR2	K036C2	357229	0242	CD192|CCR2	R2	5P(BC)	GAGTTCCCTTACCTG
CD193-CCR3	5E8	310729	0397	CD193|CCR3	R2	5P(BC)	ACCAATCCTTTCGTC
CD198-CCR8	L263G8		0900	CD198|CCR8	R2	5P(BC)	AGCCCGGATGTATTT
CD199-CCR9	L053E8	358919	0843	CD199|CCR9	R2	5P(BC)	ATTCCTCATTCCTGA
CD1d	51.1	350317	0164	CD1d	R2	5P(BC)	TCGAGTCGCTTATCA
CD200-OX2	OX-104	329231	0447	CD200|OX2	R2	5P(BC)	CACGTAGACCTTTGC
CD201-EPCR	RCR-401	351907	0069	CD201|EPCR	R2	5P(BC)	GTTTCCTTGACCAAG
CD202b-Tie2Tek	33.1 (Ab33)	334213	0588	CD202b|Tie2/Tek	R2	5P(BC)	CGATCCCTTACCTAT
CD203c-E-NPP3	NP4D6	324627	0593	CD203c|E-NPP3	R2	5P(BC)	TAACCGTACCTGCAT
CD204	7C9C20	371909	0399	CD204	R2	5P(BC)	TAGCGAGCCAGATGT
CD205-DEC-205	HD30	342211	0814	CD205|DEC-205	R2	5P(BC)	CTATCGTTTGATGCA
CD207-Langerin	10E2	352207	0403	CD207|Langerin	R2	5P(BC)	CATTCTTCACGGGAT
CD209-DC-SIGN	9E9A8	330119	0597	CD209|DC-SIGN	R2	5P(BC)	TCACTGGACACTTAA
CD215-IL-15Ralpha			0947	CD215|IL-15Rα	R2	5P(BC)	CATATTCCGCCGTAA
CD218a-IL-18Ralpha	H44	313815	0862	CD218a|IL-18Rα	R2	5P(BC)	TTGTTGTATCCGATC
CD22	S-HCL-1	363514	0393	CD22	R2	5P(BC)	GGGTTGTTGTCTTTG
CD23	EBVCS-5		0897	CD23	R2	5P(BC)	TCTGTATAACCGTCT
CD230-Prion	3F4	800319	0432	CD230|Prion	R2	5P(BC)	CAGGTCCCTTATTTC
CD235ab	HIR2	306623	0196	CD235ab	R2	5P(BC)	GCTCCTTTACACGTA
CD243-ABCB1	4E3.16	919407	0418	CD243|ABCB1	R2	5P(BC)	TGACCCGACCTTTAG
CD244-2B4	C1.7	329527	0189	CD244|2B4	R2	5P(BC)	TCGCTTGGATGGTAG
CD252-OX40L	11C3.1	Not found!	0021	CD252|OX40L	R2	5P(BC)	TTTAGTGATCCGACT
CD253-Trail	RIK-2	308211	0803	CD253|Trail	R2	5P(BC)	GCCATTCCTGCCTAA
CD254-TRANCE_RANKL	MIH24		0356	CD254|TRANCE_RANKL	R2	5P(BC)	TCCGTGTTAGTTTGT
CD257-BAFF_BLYS	1D6		0863	CD257|BAFF_BLYS	R2	5P(BC)	CAGAGCACCCATTAA
CD267-TACI	1A1	311913	0247	CD267|TACI	R2	5P(BC)	AGTGATGGAGCGAAC
CD268-BAFF-R	11C1	316925	0215	CD268|BAFF-R	R2	5P(BC)	CGAAGTCGATCCGTA
CD269-BCMA	19F2	357521	0056	CD269|BCMA	R2	5P(BC)	CAGATGATCCACCAT
CD271-NGFR	ME20.4	345123	0816	CD271|NGFR	R2	5P(BC)	AACCGCGCTTCAGAT
CD276-B7-H3	DCN.70	331607	0010	CD276|B7-H3	R2	5P(BC)	GACTGGGAGGGTATT
CD284-TLR4	HTA125	312817	0405	CD284|TLR4	R2	5P(BC)	GCTTAGCTGTATCCG
CD294-CRTH2	BM16	350127	0102	CD294|CRTH2	R2	5P(BC)	TGTTTACGAGAGCCC
CD301-CLEC10A	H037G3	354707	0401	CD301|CLEC10A	R2	5P(BC)	ACCTAGAAATCAGCA
CD303-BDCA-2	201A	354239	0370	CD303|BDCA-2	R2	5P(BC)	GAGATGTCCGAATTT
CD305-LAIR1	NKTA255	342805	0590	CD305|LAIR1	R2	5P(BC)	ATTTCCATTCCCTGT
CD307cFcRL3	H5/FcRL3	374411	0826	CD307c/FcRL3	R2	5P(BC)	GCCTAGTTTGAACGC
CD307d-FcRL4	413D12	340209	0828	CD307d|FcRL4	R2	5P(BC)	CGATTTGATCTGCCT
CD307e-FcRL5	509f6	340307	0829	CD307e|FcRL5	R2	5P(BC)	TCACGCAGTCCTCAA
CD309-VEGFR2	7D4-6	359919	0362	CD309|VEGFR2	R2	5P(BC)	TTCACGCAGTAAGAT
CD31	WM59	303137	0124	CD31	R2	5P(BC)	ACCTTTATGCCACGG
CD317-BST2_Tetherin			0936	CD317|BST2_Tetherin	R2	5P(BC)	AAGAGCCGTTGTGAA
CD319-CRACC	162.1	331821	0830	CD319|CRACC	R2	5P(BC)	AGTATGCCATGTCTT
CD32	FUN-2		0142	CD32	R2	5P(BC)	GCTTCCGAATTACCG
CD321	OV-5B8	353505	0948	CD321	R2	5P(BC)	GACAGTACCGACACT
CD324-E-Cadherin	67A4	324125	0135	CD324|E-Cadherin	R2	5P(BC)	ATCCTTCTCCCTTTC
CD325-N-Cadherin	8C11	350817	0433	CD325|N-Cadherin	R2	5P(BC)	CCTTCCCTTTCCTCT
CD328-Siglec-7	6-434		0902	CD328|Siglec-7	R2	5P(BC)	CTTAGCATTTCACTG
CD337-NKp30	P30-15	325221	0801	CD337|NKp30	R2	5P(BC)	AAAGTCACTCTGCCG
CD338-ABCG2	5D3	332021	0569	CD338|ABCG2	R2	5P(BC)	TAAGACTTGGCCGTC
CD340-erbB2HER-2	24D2	324423	0133	CD340|erbB2/HER-2	R2	5P(BC)	CTGTAGCCGCCTATT
CD35	E11	333407	0167	CD35	R2	5P(BC)	ACTTCCGTCGATCTT
CD352-NTB-A	NT-7	317209	0864	CD352|NTB-A	R2	5P(BC)	AGTTTCCACTCAGGC
CD354-TREM-1	TREM-26	Not found!	0586	CD354|TREM-1	R2	5P(BC)	TAGCCGTTTCCTTTG
CD36	5-271	336225	0407	CD36	R2	5P(BC)	TTCTTTGCCTTGCCA
CD365-Tim-1	1D12	353907	0869	CD365|Tim-1	R2	5P(BC)	CTTCTGGGATTCTGG
CD37	M-B371	356305	0941	CD37	R2	5P(BC)	ACAGTCACTGGGCAA
CD370-CLEC9ADNGR1	8F9	353807	0207	CD370|CLEC9A/DNGR1	R2	5P(BC)	CTGCATTTCAGTAAG
CD41	HIP8	303737	0353	CD41	R2	5P(BC)	ACGTTGTGGCCTTGT
CD42b	HIP1	303937	0216	CD42b	R2	5P(BC)	TCCTAGTACCGAAGT
CD43	CD43-10G7	343209	0357	CD43	R2	5P(BC)	GATTAACCAGCTCAT
CD45RB220	RA3-6B2	103263	0103	CD45R/B220	R2	5P(BC)	CCTACACCTCATAAT
CD45RB	MEM-55	310209	0844	CD45RB	R2	5P(BC)	AGATGGGACTCACCA
CD46	TRA-2-10	352415	0858	CD46	R2	5P(BC)	ACAGTACGACCTTCT
CD47	CC2C6	323129	0026	CD47	R2	5P(BC)	GCATTCTGTCACCTA
CD48	BJ40	336709	0029	CD48	R2	5P(BC)	CTACGACGTAGAAGA
CD49f	GoH3		0070	CD49f	R2	5P(BC)	TTCCGAGGATGATCT
CD52	HI186	316017	0033	CD52	R2	5P(BC)	CTTTGTACGAGCAAA
CD55	JS11	311317	0383	CD55	R2	5P(BC)	GCTCATTACCCATTA
CD57	QA17A04	393319	0168	CD57	R2	5P(BC)	AACTCCCTATGGAGG
CD58-LFA-3	TS2/9		0174	CD58|LFA-3	R2	5P(BC)	GTTCCTATGGACGAC
CD59	p282 (H19)	304709	0361	CD59	R2	5P(BC)	AATTAGCCGTCGAGA
CD62E	HAE-1f	336017	0248	CD62E	R2	5P(BC)	CTCCCTGTGGCTTAA
CD62P-P-Selectin	AK4	304933	0218	CD62P|P-Selectin	R2	5P(BC)	CCTTCCGTATCCCTT
CD63	H5C6	353035	0404	CD63	R2	5P(BC)	GAGATGTCTGCAACT
CD64	10.1	305037	0162	CD64	R2	5P(BC)	AAGTATGCCCTACGA
CD66b	6/40c	392905	0166	CD66b	R2	5P(BC)	AGCTGTAAGTTTCGG
CD70	113-16	355117	0027	CD70	R2	5P(BC)	CGCGAACATAAGAAG
CD71	CY1G4	334123	0394	CD71	R2	5P(BC)	CCGTGTTCCTCATTA
CD72	3F3	316205	0419	CD72	R2	5P(BC)	CAGTCGTGGTAGATA
CD73-Ecto-5prime-nucleotidase	AD2	344029	0577	CD73|Ecto-5prime-nucleotidase	R2	5P(BC)	CAGTTCCTCAGTTCG
CD74	LN2	326813	0935	CD74	R2	5P(BC)	CTGTAGCATTTCCCT
CD79b-Igbeta	CB3-1	341415	0187	CD79b|Igβ	R2	5P(BC)	ATTCTTCAACCGAAG
CD82	ASL-24		0920	CD82	R2	5P(BC)	TCCCACTTCCGCTTT
CD83	HB15e	305339	0359	CD83	R2	5P(BC)	CCACTCATTTCCGGT
CD84	CD84.1.21	326011	0872	CD84	R2	5P(BC)	CTCCCTAGTTCCTTT
CD85g-ILT7	17G10.2	326411	0409	CD85g|ILT7	R2	5P(BC)	TGTCAGTTCCTATGA
CD85j-ILT2	GHI/75		0896	CD85j|ILT2	R2	5P(BC)	CCTTGTGAGGCTATG
CD93	VIMD2	336121	0446	CD93	R2	5P(BC)	GCGCTACTTCCTTGA
CD96-TACTILE	NK92.39	338419	0175	CD96|TACTILE	R2	5P(BC)	TGGCCTATAAATGGT
CD99	3B2/TA8	371317	0845	CD99	R2	5P(BC)	ACCCGTCCCTAAGAA
CLEC12A	50C1	353613	0853	CLEC12A	R2	5P(BC)	CATTAGAGTCTGCCA
CLEC1B-CLEC2	AYP1	372009	0866	CLEC1B|CLEC2	R2	5P(BC)	TGCCAGTATCACGTA
CX3CR1	K0124E1	355709	0179	CX3CR1	R2	5P(BC)	AGTATCGTCTCTGGG
EGFR	AY13	352923	0132	EGFR	R2	5P(BC)	GCTTAACATTGGCAC
FcepsilonRIalpha	AER-37 (CRA-1)		0352	FcεRIα	R2	5P(BC)	CTCGTTTCCGTATCG
FolateReceptorbeta-FR-beta	94b/FOLR2	391707	0427	FolateReceptorβ|FR-β	R2	5P(BC)	TGTGGCTAGTCAGTT
Galectin-9	9M1-3	Not found!	0016	Galectin-9	R2	5P(BC)	ACTCACTGGAGTCTC
GARP-LRRC32	7B11		0901	GARP|LRRC32	R2	5P(BC)	AGGTATGGTAGAGTA
GP130	2E1B02	Not found!	0820	GP130	R2	5P(BC)	CACGAGAATTTCAGT
GPR56	CG4	358207	0912	GPR56	R2	5P(BC)	GCCTAGTTTCCGTTT
HLA-A2	BB7.2		0899	HLA-A2	R2	5P(BC)	GAACATTTCCGACAA
HLA-DR_DP_DQ	Tu39	361717	1018	HLA-DR_DP_DQ	R2	5P(BC)	AGCTACGAGCAGTAG
HLA-E	3D12	342617	0918	HLA-E	R2	5P(BC)	GAGTCGAGAAATCAT
Iglightchainkappa	MHK-49		0894	Iglightchainκ	R2	5P(BC)	AGCTCAGCCAGTATG
Iglightchainlambda	MHL-38		0898	Iglightchainλ	R2	5P(BC)	CAGCCAGTAAGTCAC
IgE	MHE-18	325517	0868	IgE	R2	5P(BC)	GGATGTACCGCGTAT
IgM	MHM-88	314541	0136	IgM	R2	5P(BC)	TAGCGAGCCCGTATA
AnnexinA1			0933	AnnexinA1	R2	5P(BC)	CCCACTGGAGCAATT
integrinbeta7	FIB504	321227	0214	integrinβ7	R2	5P(BC)	TCCTTGGATGTACCG
KLRG1-MAFA	SA231A2		0153	KLRG1|MAFA	R2	5P(BC)	CTTATTTCCTGCCCT
LAP-TGF-beta1	TW4-2F8		0939	LAP|TGF-β1	R2	5P(BC)	ATCCTTCCGATTGTG
LOX-1	15C4	358611	0591	LOX-1	R2	5P(BC)	ACCCTTTACCGAATA
LymphotoxinbetaReceptor-LT-betaR	31G4D8	322009	0932	LymphotoxinβReceptor|LT-βR	R2	5P(BC)	CCTCTATTCAGAGCA
Mac-2-Galectin-3	M3/38		0895	Mac-2|Galectin-3	R2	5P(BC)	GATGCAATTAGCCGG
mastcelltryptase	AA1		0580	mastcelltryptase	R2	5P(BC)	ACTGATAGACCCGCT
MERTK	590H11G1E3	367617	0423	MERTK	R2	5P(BC)	TCCTGCATGTACCCA
MICAMICB	6D4	320921	0919	MICA/MICB	R2	5P(BC)	CCCGCAGTATAACGA
NKp80	5D12	346709	0923	NKp80	R2	5P(BC)	TATAGTTCCTCTGTG
Notch1	MHN1-519	352109	0213	Notch1	R2	5P(BC)	AATCTGTAGTGCGTT
Notch3	MHN3-21	345411	0233	Notch3	R2	5P(BC)	CTATTGGACGTATCT
Podoplanin	NC-08	337019	0127	Podoplanin	R2	5P(BC)	GGTTACTCGTTGTGT
TCRValpha24-Jalpha18-iNKTcell	6B11	342923	0584	TCRVα24-Jα18|iNKTcell	R2	5P(BC)	AACTTCTGTGGTAGC
TCRValpha7.2	3C10	351733	0581	TCRVα7.2	R2	5P(BC)	TACGAGCAGTATTCA
TCRVbeta13.1	H131		0908	TCRVβ13.1	R2	5P(BC)	TTATGGACGTATGGT
TCRVgamma9	B3	331311	0583	TCRVγ9	R2	5P(BC)	AAGTGATGGTATCTG
TCRVdelta2	B6	331433	0582	TCRVδ2	R2	5P(BC)	TCAGTCAGATGGTAT
TIGIT-VSTM3	A15153G	372725	0089	TIGIT|VSTM3	R2	5P(BC)	TTGCTTACCGCCAGA
TIM-4	9F4	354009	0428	TIM-4	R2	5P(BC)	CGTCATATAGTATGG
TNF-alpha			0945	TNF-α	R2	5P(BC)	CCTATGAACGTAACG
TSLPR-TSLP-R	1D3	322907	0387	TSLPR|TSLP-R	R2	5P(BC)	CAGTCCTCTCTGTCA
TSPAN33-BAAM	SA17RN1	395411	0928	TSPAN33|BAAM	R2	5P(BC)	GAGTTCGTTGTTCCA
VEGFR-3-FLT-4	9D9F9	356207	0865	VEGFR-3|FLT-4	R2	5P(BC)	TGATCCGAAGTCGTG
XCR1	S15046E	372613	0208	XCR1	R2	5P(BC)	AAGACGCATGTCAAC
beta2-microglobulin	2M2		0057	β2-microglobulin	R2	5P(BC)	CAGCCCGATTAAGGT
mouseIgG1_kappaisotypeCtrl	MOPC-21		0090	mouseIgG1_κisotypeCtrl	R2	5P(BC)	GCCGGACGACATTAA
mouseIgG2a_kappaisotypeCtrl	MOPC-173		0091	mouseIgG2a_κisotypeCtrl	R2	5P(BC)	CTCCTACCTAAACTG
mouseIgG2b_kappaisotypeCtrl	MPC-11		0092	mouseIgG2b_κisotypeCtrl	R2	5P(BC)	ATATGTATCACGCGA
ArmenianHamsterIgGIsotypeCtrl	HTK888		0241	ArmenianHamsterIgGIsotypeCtrl	R2	5P(BC)	CCTGTCATTAAGACT
ratIgG2b_kappaIsotypeCtrl	RTK4530	400673	0095	ratIgG2b_κIsotypeCtrl	R2	5P(BC)	GATTCTTGACGACCT
ratIgG1_kappaisotypeCtrl	RTK2071	400459	0236	ratIgG1_κisotypeCtrl	R2	5P(BC)	ATCAGATGCCCTCAT
ratIgG2a_kappaIsotypeCtrl	RTK2758		0238	ratIgG2a_κIsotypeCtrl	R2	5P(BC)	AAGTCAGGTTCGTTT
ratIgG2c_kappaIsotypeCtrl	RTK4174	400739	0240	ratIgG2c_κIsotypeCtrl	R2	5P(BC)	TCCAGGCTAGTCATT
ratIgG1_lambdaIsotypeCtrl	G0114F7	401919	0237	ratIgG1_λIsotypeCtrl	R2	5P(BC)	GGGAGCGATTCAACT
B7-H4	MIH43	358114	0395	B7-H4	R2	5P(BC)	TGTATGTCTGCCTTG
CD10	HI10a		0062	CD10	R2	5P(BC)	CAGCCATTCATTAGG
CD103-IntegrinalphaE	Ber-ACT8	350231	0145	CD103|IntegrinαE	R2	5P(BC)	GACCTCATTGTGAAT
CD117-c-kit	104D2	313241	0061	CD117|c-kit	R2	5P(BC)	AGACTAATAGCTGAC
CD11a	TS2/4		0185	CD11a	R2	5P(BC)	TATATCCTTGTGAGC
CD11b	ICRF44	301353	0161	CD11b	R2	5P(BC)	GACAAGTGATCTGCA
CD11c	S-HCL-3	371519	0053	CD11c	R2	5P(BC)	TACGCCTATAACTTG
CD123	6H6	306037	0064	CD123	R2	5P(BC)	CTTCACTCTGTCAGG
CD124-IL-4Ralpha	G077F6	355011	0363	CD124|IL-4Rα	R2	5P(BC)	CCGTCCTGATAGATG
CD126-IL-6Ralpha	UV4	352813	0819	CD126|IL-6Rα	R2	5P(BC)	TGATGGGAGCTTATC
CD127-IL-7Ralpha	A019D5	351352	0390	CD127|IL-7Rα	R2	5P(BC)	GTGTGTTGTCCTATG
CD13	WM15	301729	0364	CD13	R2	5P(BC)	TTTCAACGCCCTTTC
CD133	S16016B	394005	0594	CD133	R2	5P(BC)	GTAAGACGCCTATGC
CD134-OX40	Ber-ACT35 (ACT35)	350033	0158	CD134|OX40	R2	5P(BC)	AACCCACCGTTGTTA
CD137-4-1BB	4B4-1	309835	0355	CD137|4-1BB	R2	5P(BC)	CAGTAAGTTCGGGAC
CD14	M5E2	301855	0081	CD14	R2	5P(BC)	TCTCAGACCTCCGTA
CD141-Thrombomodulin	M80	344121	0163	CD141|Thrombomodulin	R2	5P(BC)	GGATAACCGCGCTTT
CD152-CTLA-4	BNI3	369619	0151	CD152|CTLA-4	R2	5P(BC)	ATGGTTCACGTAATC
CD154	24-31	310843	0032	CD154	R2	5P(BC)	GCTAGATAGATGCAA
CD155-PVR	SKII.4	337623	0023	CD155|PVR	R2	5P(BC)	ATCACATCGTTGCCA
CD16	3G8	302061	0083	CD16	R2	5P(BC)	AAGTTCACTCTTTGC
CD163	GHI/61	333635	0358	CD163	R2	5P(BC)	GCTTCTCCTTCCTTA
CD178-Fas-L	NOK-1	306413	0177	CD178|Fas-L	R2	5P(BC)	CCGGTCCTCTGTATT
CD18	TS1/18	302121	0385	CD18	R2	5P(BC)	TATTGGGACACTTCT
CD183-CXCR3	G025H7		0140	CD183|CXCR3	R2	5P(BC)	GCGATGGTAGATTAT
CD184-CXCR4	12G5	306531	0366	CD184|CXCR4	R2	5P(BC)	TCAGGTCCTTTCAAC
CD185-CXCR5	J252D4	356937	0144	CD185|CXCR5	R2	5P(BC)	AATTCAACCGTCGCC
CD19	HIB19	302259	0050	CD19	R2	5P(BC)	CTGGGCAATTACTCG
CD194-CCR4	L291H4	359423	0071	CD194|CCR4	R2	5P(BC)	AGCTTACCTGCACGA
CD195-CCR5	J418F1	359135	0141	CD195|CCR5	R2	5P(BC)	CCAAAGTAAGAGCCA
CD196-CCR6	G034E3	353437	0143	CD196|CCR6	R2	5P(BC)	GATCCCTTTGTCACT
CD197-CCR7	G043H7		0148	CD197|CCR7	R2	5P(BC)	AGTTCAGTCAACCGA
CD1a	HI149	300133	0402	CD1a	R2	5P(BC)	GATCGTGTTGTGTTA
CD1c	L161	331539	0160	CD1c	R2	5P(BC)	GAGCTACTTCACTCG
CD2	TS1/8	309229	0367	CD2	R2	5P(BC)	TACGATTTGTCAGGG
CD20	2H7	302359	0100	CD20	R2	5P(BC)	TTCTGGGTCCCTAGA
CD206-MMR	15-2	321143	0205	CD206|MMR	R2	5P(BC)	TCAGAACGTCTAACT
CD21	Bu32	354915	0181	CD21	R2	5P(BC)	AACCTAGTAGTTCGG
CD223-LAG-3	11C3C65	369333	0152	CD223|LAG-3	R2	5P(BC)	CATTTGTCTGCCGGT
CD226-DNAM-1	TX25	337111	0805	CD226|DNAM-1	R2	5P(BC)	AGACCAACTCATTCA
CD235a-GlycophorinA	HI264	349117	0574	CD235a|GlycophorinA	R2	5P(BC)	AGAGTATGTATGGGA
CD24	ML5	311137	0180	CD24	R2	5P(BC)	AGATTCCTTCGTGTT
CD25	BC96	302643	0085	CD25	R2	5P(BC)	TTTGTCCTGTACGCC
CD26	BA5b	302720	0396	CD26	R2	5P(BC)	GGTGGCTAGATAATG
CD27	O323	302847	0154	CD27	R2	5P(BC)	GCACTCCTGCATGTA
CD270-HVEM_TR2	122	318813	0020	CD270|HVEM_TR2	R2	5P(BC)	TGATAGAAACAGACC
CD272-BTLA	MIH26	344525	0170	CD272|BTLA	R2	5P(BC)	GTTATTGGACTAAGG
CD273-B7-DC_PD-L2	24F.10C12	329619	0008	CD273|B7-DC_PD-L2	R2	5P(BC)	TCAACGCTTGGCTAG
CD274-B7-H1_PD-L1	29E.2A3	329743	0007	CD274|B7-H1_PD-L1	R2	5P(BC)	GTTGTCCGACAATAC
CD275-B7-H2_B7-RP1_ICOSL	9F.8A4	329809	0172	CD275|B7-H2_B7-RP1_ICOSL	R2	5P(BC)	GTTAGTGTTAGCTTG
CD278-ICOS	C398.4A	313555	0171	CD278|ICOS	R2	5P(BC)	CGCGCACCCATTAAA
CD279-PD-1	EH12.2H7	329955	0088	CD279|PD-1	R2	5P(BC)	ACAGCGCCGTATTTA
CD28	CD28.2	302955	0386	CD28	R2	5P(BC)	TGAGAACGACCCTAA
CD29	TS2/16	303027	0369	CD29	R2	5P(BC)	GTATTCCCTCAGTCA
CD3	UCHT1	300475	0034	CD3	R2	5P(BC)	CTCATTGTAACTCCT
CD30	BY88	333913	0028	CD30	R2	5P(BC)	TCAGGGTGTGCTGTA
CD304-Neuropilin-1	12C2	354525	0406	CD304|Neuropilin-1	R2	5P(BC)	GGACTAAGTTTCGTT
CD314-NKG2D	1D11	320835	0165	CD314|NKG2D	R2	5P(BC)	CGTGTTTGTTCCTCA
CD326-Ep-CAM	9C4		0123	CD326|Ep-CAM	R2	5P(BC)	TTCCGAGCAAGTATC
CD33	P67.6		0052	CD33	R2	5P(BC)	TAACTCAGGGCCTAT
CD335-NKp46	9E2	331943	0101	CD335|NKp46	R2	5P(BC)	ACAATTTGAACAGCG
CD336-NKp44	P44-8		0802	CD336|NKp44	R2	5P(BC)	GGGCAATTAGCGAGT
CD34	581	343537	0054	CD34	R2	5P(BC)	GCAGAAATCTCCCTT
CD357-GITR	108-17	371225	0360	CD357|GITR	R2	5P(BC)	ACCTTTCGACACTCG
CD366-Tim-3	F38-2E2	345047	0169	CD366|Tim-3	R2	5P(BC)	TGTCCTACCCAACTT
CD38	HIT2	303541	0389	CD38	R2	5P(BC)	TGTACCCGCTTGTGA
CD39	A1	328233	0176	CD39	R2	5P(BC)	TTACCTGGTATCCGT
CD4	RPA-T4	300563	0072	CD4	R2	5P(BC)	TGTTCCCGCTCAACT
CD40	5C3	334346	0031	CD40	R2	5P(BC)	CTCAGATGGAGTATG
CD44	IM7	103045	0073	CD44	R2	5P(BC)	TGGCTTCAGGTCCTA
CD45	2D1	368543	0048	CD45	R2	5P(BC)	TCCCTTGCGATTTAC
CD45RA	HI100	304157	0063	CD45RA	R2	5P(BC)	TCAATCCTTCCGCTT
CD45RO	UCHL1	304255	0087	CD45RO	R2	5P(BC)	CTCCGAATCATGTTG
CD49a	TS2/7	328315	0575	CD49a	R2	5P(BC)	ACTGATGGACTCAGA
CD49b	P1E6-C5	359311	0371	CD49b	R2	5P(BC)	GCTTTCTTCAGTATG
CD49d	9F10	304337	0576	CD49d	R2	5P(BC)	CCATTCAACTTCCGG
CD5	UCHT2		0138	CD5	R2	5P(BC)	CATTAACGGGATGCC
CD54	HA58	353123	0217	CD54	R2	5P(BC)	CTGATAGACTTGAGT
CD56	5.1H11	362557	0047	CD56	R2	5P(BC)	TCCTTTCCTGATAGG
CD61	VI-PL2	336423	0372	CD61	R2	5P(BC)	AGGTTGGAGTAGACT
CD62L	DREG-56		0147	CD62L	R2	5P(BC)	GTCCCTGCAACTTGA
CD69	FN50	310947	0146	CD69	R2	5P(BC)	GTCTCTTGGCTTAAA
CD7	CD7-6B7		0066	CD7	R2	5P(BC)	TGGATTCCCGGACTT
CD8	SK1	344751	0046	CD8	R2	5P(BC)	GCGCAACTTGATGAT
CD80	2D10	305239	0005	CD80	R2	5P(BC)	ACGAATCAATCTGTG
CD81-TAPA-1	5A6	349521	0373	CD81|TAPA-1	R2	5P(BC)	GTATCCTTCCTTGGC
CD86	IT2.2	305443	0006	CD86	R2	5P(BC)	GTCTTTGTCAGTGCA
CD9	HI9a	312119	0579	CD9	R2	5P(BC)	GAGTCACCAATCTGC
CD90-Thy1	5E10	328135	0060	CD90|Thy1	R2	5P(BC)	GCATTGTACGATTCA
CD94	DX22		0867	CD94	R2	5P(BC)	CTTTCCGGTCCTACA
CD95-Fas	DX2	305649	0156	CD95|Fas	R2	5P(BC)	CCAGCTCATTAGAGC
CD98	MEM-108	315605	0374	CD98	R2	5P(BC)	GCACCAACAGCCATT
HLA-A_B_C	W6/32		0058	HLA-A_B_C	R2	5P(BC)	TATGCGAGGCTTATC
HLA-DR	L243	307659	0159	HLA-DR	R2	5P(BC)	AATAGCGAGCAAGTA
IgD	IA6-2	348243	0384	IgD	R2	5P(BC)	CAGTCTCCGTAGAGT
IgGFc	M1310G05		0375	IgGFc	R2	5P(BC)	CTGGAGCGATTAGAA
TCRalphabeta	IP26	306737	0224	TCRα/β	R2	5P(BC)	CGTAACGTAGAGCGA
TCRgammadelta	B1	331229	0139	TCRγ/δ	R2	5P(BC)	CTTCCGATTCATTCA
