# Supplementary material for: Combined Single Cell Transcriptome and Surface Epitope Profiling Identifies Potential Biomarkers of Psoriatic Arthritis and Facilitates Diagnosis via Machine Learning
Source: Front Immunol. 2022 Mar 2;13:835760. doi: 10.3389/fimmu.2022.835760 (PMC8924042; doi:10.3389/fimmu.2022.835760)
Supplement: Supplementary file 4 [file Table_3.xlsx]

## Sheet: Table1
Supplementary Table 3. Machine learning performance statistics for RF, SVMRadial, and NNET models. Average classification statistics based on external validation (Test) set.
scRNA expression : Heatlhy vs PSA vs PSO
Model Names	AUROC	Balanced Accuracy	Sensitivity	Specificity
Random Forest	0.99	0.93	0.91	0.96
SVMRadial	0.94	0.83	0.77	0.93
NNET	0.92	0.86	0.82	0.91
ADT expression : Heatlhy vs PSA vs PSO Classification
Random Forest	0.94	0.87	0.8	0.91
SVMRadial	0.93	0.86	0.79	0.9
NNET	0.81	0.8	0.73	0.87
scRNA + ADT expression : Heatlhy vs PSA vs PSO Classification
Random Forest	0.87	0.84	0.78	0.89
SVMRadial	0.83	0.77	0.69	0.85
NNET	0.77	0.76	0.68	0.84
scRNA expression : PSA vs PSO
Random Forest	1	1	1	1
SVMRadial	1	1	1	1
NNET	1	1	1	1
ADT expression : PSA vs PSO
Random Forest	0.96	0.93	0.88	0.71
SVMRadial	0.95	0.92	0.88	0.71
NNET	0.96	0.93	0.88	0.71
ADT + scRNA expression : PSA vs PSO
Random Forest	1	1	1	1
SVMRadial	0.96	0.93	0.87	0.75
NNET	0.7	0.73	1	0.71
