# Supplementary material for: Combined Single Cell Transcriptome and Surface Epitope Profiling Identifies Potential Biomarkers of Psoriatic Arthritis and Facilitates Diagnosis via Machine Learning
Source: Front Immunol. 2022 Mar 2;13:835760. doi: 10.3389/fimmu.2022.835760 (PMC8924042; doi:10.3389/fimmu.2022.835760)
Supplement: Supplementary file 5 [file Table_4.xlsx]

## Sheet: info
Supplementary Table 4. Differentially expressed genes and proteins between PSA, PSO, and healthy subjects within cell subsets.
Variable	Description
p_val	unadjusted p-value
avg_log2FC	log2 fold-change between the mean expression of a gene feature within cells of the reference group (numerator) compared to cells in the query group
avg_diff	difference between the mean expression of a protein feature within cells of the reference group compared to cells in the query group
pct.1	percentage of cells in reference group that express the feature
pct.2	percentage of cells not in the query group that express the feature
p_val_adj	Bonferroni-adjusted p-value
CellType	Cell type in which differentially expressed markers are calculated
StatusReference	Reference group
StatusQuery	Query group
Gene	HGNC gene symbol of gene feature
Protein	Name of protein feature

## Sheet: DEGenes
p_val	avg_log2FC	pct.1	pct.2	p_val_adj	CellType	StatusReference	StatusQuery	Gene
1.84963e-63	-0.561758	0.253	0.249	2.75798e-59	gdT	PSA	PSO	MTRNR2L8
3.6128e-19	-0.355911	0.892	0.952	5.38705e-15	gdT	PSA	PSO	RPS26
7.23813e-17	-0.338665	0.456	0.699	1.07928e-12	gdT	PSA	PSO	RPS4Y1
2.39435e-40	0.616534	0.399	0.071	3.32024e-36	CD4 CTL	PSA	PSO	XIST
8.82642e-09	-0.289017	0.149	0.315	0.000131611	gdT	PSA	PSO	DDX3Y
9.60802e-08	-0.512583	0.887	0.923	0.00143265	gdT	PSA	PSO	FOS
1.43561e-41	0.275546	1	1	2.14064e-37	gdT	PSA	Healthy	RPS27
7.85929e-33	0.435541	1	0.996	1.1719e-28	gdT	PSA	Healthy	MT-ND3
8.85951e-27	0.301853	0.253	0.069	1.32104e-22	gdT	PSA	Healthy	MTRNR2L8
3.82694e-17	0.302116	0.536	0.402	5.70635e-13	gdT	PSA	Healthy	GZMK
1.78419e-11	-0.449801	0.726	0.837	2.66041e-07	gdT	PSA	Healthy	GNLY
6.78541e-11	-0.274386	0.787	0.836	1.01177e-06	gdT	PSA	Healthy	TPM3
1.01731e-09	0.409169	1	0.998	1.51692e-05	gdT	PSA	Healthy	MT-CO3
4.27124e-09	-0.417179	0.677	0.772	6.36885e-05	gdT	PSA	Healthy	SYNE2
1.08989e-08	0.253046	1	1	0.000162514	gdT	PSA	Healthy	RPS8
3.53802e-08	-0.755746	0.887	0.933	0.000527554	gdT	PSA	Healthy	FOS
7.76502e-08	-0.700663	0.786	0.855	0.00115784	gdT	PSA	Healthy	DUSP1
3.58995e-07	-0.372378	0.791	0.842	0.00535298	gdT	PSA	Healthy	RBM39
3.15327e-10	0.257036	0.999	0.998	4.70184e-06	gdT	PSO	Healthy	MT-CO3
1.34881e-09	0.424419	0.99	0.995	2.01121e-05	gdT	PSO	Healthy	ACTB
1.2422e-08	0.285111	0.724	0.562	0.000185225	gdT	PSO	Healthy	RARRES3
3.1284e-08	0.397327	0.539	0.371	0.000466476	gdT	PSO	Healthy	MT2A
3.17298e-08	-0.335943	0.579	0.729	0.000473124	gdT	PSO	Healthy	TRGC1
1.07564e-138	0.552403	0.426	0.264	2.1799e-134	CD14 Mono	PSA	PSO	XIST
9.32773e-08	0.576076	0.506	0.258	0.00139086	gdT	PSO	Healthy	CMC1
1.42489e-07	0.371733	0.991	0.964	0.00212465	gdT	PSO	Healthy	PFN1
4.06268e-07	-0.443663	0.988	0.995	0.00605786	gdT	PSO	Healthy	RPS10
2.49715e-06	-0.622725	0.681	0.837	0.037235	gdT	PSO	Healthy	GNLY
2.95071e-06	0.289637	0.999	1	0.0439981	gdT	PSO	Healthy	TMSB10
2.4208e-270	0.333485	0.509	0.354	4.90599e-266	CD14 Mono	PSA	PSO	TMEM176B
1.42729e-261	-0.384724	0.941	0.975	2.89254e-257	CD14 Mono	PSA	PSO	RPS26
6.72281e-16	0.401314	0.322	0.135	1.00244e-11	gdT	PSA	PSO	XIST
1.60745e-126	-0.306157	0.698	0.861	3.25766e-122	CD14 Mono	PSA	PSO	RP11-1143G9.4
1.21279e-59	0.361876	0.702	0.638	2.45783e-55	CD14 Mono	PSA	PSO	BTG2
2.88487e-57	0.256609	0.661	0.583	5.84647e-53	CD14 Mono	PSA	PSO	HLA-DQB1
1.73388e-56	-0.460168	0.504	0.624	3.51389e-52	CD14 Mono	PSA	PSO	IER3
1.01479e-55	-0.282796	0.645	0.757	2.05657e-51	CD14 Mono	PSA	PSO	LGALS2
1.47989e-48	-0.324986	0.999	0.999	2.99915e-44	CD14 Mono	PSA	PSO	SRGN
3.16237e-43	-0.324367	0.986	0.996	6.40887e-39	CD14 Mono	PSA	PSO	LGALS1
4.31431e-42	-0.613056	0.18	0.341	8.74337e-38	CD14 Mono	PSA	PSO	G0S2
7.91201e-41	0.459701	0.978	0.961	1.60345e-36	CD14 Mono	PSA	PSO	IER2
2.19465e-37	-0.317214	0.863	0.904	4.44768e-33	CD14 Mono	PSA	PSO	CEBPB
1.50666e-35	0.31703	0.998	0.997	3.05339e-31	CD14 Mono	PSA	PSO	MT-ND3
3.18123e-33	-0.365807	0.999	1	6.44709e-29	CD14 Mono	PSA	PSO	RPL8
9.37903e-32	-0.316852	0.202	0.304	1.90075e-27	CD14 Mono	PSA	PSO	ARL4C
2.8999e-25	0.784149	1	0.999	5.87694e-21	CD14 Mono	PSA	PSO	MALAT1
7.79125e-25	0.456304	0.615	0.388	1.57897e-20	CD14 Mono	PSA	PSO	MT-ATP8
1.39649e-22	0.388488	0.986	0.984	2.83013e-18	CD14 Mono	PSA	PSO	VCAN
2.73657e-21	-0.386376	0.984	0.997	5.54593e-17	CD14 Mono	PSA	PSO	GPX1
4.48465e-21	-0.404155	0.991	0.998	9.08859e-17	CD14 Mono	PSA	PSO	PFN1
2.90461e-20	0.89343	0.522	0.442	5.88649e-16	CD14 Mono	PSA	PSO	MTRNR2L12
2.90764e-20	0.545144	0.714	0.529	5.89263e-16	CD14 Mono	PSA	PSO	EGR1
1.34436e-18	-0.314263	0.367	0.47	2.72449e-14	CD14 Mono	PSA	PSO	BCL2A1
4.14449e-16	0.48311	0.701	0.479	8.39922e-12	CD14 Mono	PSA	PSO	TNFSF10
3.95565e-14	0.443452	0.999	0.997	8.01653e-10	CD14 Mono	PSA	PSO	NEAT1
4.10302e-14	0.287031	0.965	0.939	8.31518e-10	CD14 Mono	PSA	PSO	AHNAK
5.92649e-14	-0.304083	1	1	1.20106e-09	CD14 Mono	PSA	PSO	RPL39
1.10129e-13	-0.554695	1	1	2.23187e-09	CD14 Mono	PSA	PSO	ACTB
3.39078e-13	-0.258416	0.998	0.999	6.87176e-09	CD14 Mono	PSA	PSO	SERF2
4.56405e-13	0.306349	0.5	0.312	9.2495e-09	CD14 Mono	PSA	PSO	POLR2J3
1.06273e-12	0.398265	0.845	0.692	2.15373e-08	CD14 Mono	PSA	PSO	USP15
8.2303e-12	0.331218	0.482	0.307	1.66795e-07	CD14 Mono	PSA	PSO	NABP1
2.7122e-11	-0.298027	0.915	0.957	5.49654e-07	CD14 Mono	PSA	PSO	CTSD
9.60032e-11	-0.337599	0.993	0.996	1.9456e-06	CD14 Mono	PSA	PSO	DUSP1
1.99589e-10	-0.375142	0.912	0.954	4.04487e-06	CD14 Mono	PSA	PSO	NFKBIA
2.76115e-10	-0.348696	0.348	0.494	5.59574e-06	CD14 Mono	PSA	PSO	MTRNR2L8
3.00096e-10	0.303981	0.415	0.274	6.08175e-06	CD14 Mono	PSA	PSO	IFI30
6.73782e-10	0.336266	0.998	0.997	1.36549e-05	CD14 Mono	PSA	PSO	MT-ND4
9.32515e-10	0.271257	0.738	0.642	1.88984e-05	CD14 Mono	PSA	PSO	LRRK2
2.34584e-09	-0.274377	1	1	4.75407e-05	CD14 Mono	PSA	PSO	SH3BGRL3
3.27729e-09	-0.499728	0.356	0.507	6.64175e-05	CD14 Mono	PSA	PSO	TNFAIP3
8.22896e-09	-0.26618	1	1	0.000166768	CD14 Mono	PSA	PSO	RPL18A
1.24061e-08	-0.255155	1	1	0.000251423	CD14 Mono	PSA	PSO	RPS29
1.32223e-08	0.403938	0.502	0.252	0.000267962	CD14 Mono	PSA	PSO	GIMAP7
2.88108e-08	0.379669	0.746	0.661	0.000583879	CD14 Mono	PSA	PSO	IRF1
1.09949e-07	0.353432	0.937	0.889	0.00222822	CD14 Mono	PSA	PSO	ZEB2
2.52413e-07	0.322579	0.763	0.613	0.0051154	CD14 Mono	PSA	PSO	IGSF6
4.96696e-07	0.26195	0.391	0.242	0.010066	CD14 Mono	PSA	PSO	CX3CR1
1.23264e-06	-0.332837	0.757	0.849	0.0249808	CD14 Mono	PSA	PSO	COX8A
1.90293e-06	-0.268475	0.991	0.996	0.0385649	CD14 Mono	PSA	PSO	LAPTM5
2.08682e-06	0.358951	0.747	0.614	0.0422915	CD14 Mono	PSA	PSO	DUSP6
1.44977e-70	1.70397	0.522	0.192	2.93811e-66	CD14 Mono	PSA	Healthy	MTRNR2L12
1.54528e-71	0.581163	0.702	0.547	3.13167e-67	CD14 Mono	PSA	Healthy	BTG2
2.02527e-217	0.492594	0.872	0.764	4.10442e-213	CD14 Mono	PSA	Healthy	RP11-160E2.6
5.25747e-101	0.416801	0.698	0.696	1.06548e-96	CD14 Mono	PSA	Healthy	RP11-1143G9.4
9.98639e-140	0.412818	0.714	0.566	2.02384e-135	CD14 Mono	PSA	Healthy	EGR1
3.9014e-11	0.388052	0.998	0.997	7.90658e-07	CD14 Mono	PSA	Healthy	MT-ND1
1.27636e-16	0.383266	0.524	0.362	2.58667e-12	CD14 Mono	PSA	Healthy	CH17-373J23.1
1.34228e-66	0.35857	0.482	0.293	2.72026e-62	CD14 Mono	PSA	Healthy	NABP1
5.10829e-120	0.354852	0.615	0.454	1.03525e-115	CD14 Mono	PSA	Healthy	MT-ATP8
1.40448e-65	0.345752	0.502	0.296	2.84632e-61	CD14 Mono	PSA	Healthy	GIMAP7
2.29392e-73	0.343411	0.787	0.699	4.64886e-69	CD14 Mono	PSA	Healthy	TUBA1A
9.86466e-142	0.343155	0.893	0.845	1.99917e-137	CD14 Mono	PSA	Healthy	NAMPT
1.48555e-54	0.339446	0.978	0.964	3.01062e-50	CD14 Mono	PSA	Healthy	IER2
4.0848e-69	0.33895	0.701	0.544	8.27827e-65	CD14 Mono	PSA	Healthy	TNFSF10
3.1402e-144	0.331618	0.391	0.204	6.36393e-140	CD14 Mono	PSA	Healthy	CX3CR1
2.64673e-147	0.326509	0.344	0.207	5.36387e-143	CD14 Mono	PSA	Healthy	SOCS3
6.62287e-57	0.316151	0.518	0.412	1.34219e-52	CD14 Mono	PSA	Healthy	HLA-DRB5
6.75129e-116	0.311577	0.314	0.162	1.36822e-111	CD14 Mono	PSA	Healthy	DDX3Y
7.60396e-52	0.31048	0.444	0.281	1.54102e-47	CD14 Mono	PSA	Healthy	RPS4Y1
7.99502e-271	0.303798	0.998	0.998	1.62027e-266	CD14 Mono	PSA	Healthy	MT-ND3
7.31431e-13	0.299172	0.28	0.149	1.48232e-08	CD14 Mono	PSA	Healthy	NR4A1
5.91982e-102	0.298263	0.817	0.72	1.19971e-97	CD14 Mono	PSA	Healthy	LINC00936
1.90021e-37	0.277432	0.937	0.907	3.85098e-33	CD14 Mono	PSA	Healthy	ZEB2
3.15484e-86	0.266121	0.536	0.4	6.3936e-82	CD14 Mono	PSA	Healthy	NR4A2
6.93538e-21	0.259757	0.925	0.89	1.40552e-16	CD14 Mono	PSA	Healthy	ZFP36L2
3.32644e-63	0.255095	0.879	0.824	6.74137e-59	CD14 Mono	PSA	Healthy	CD36
2.89992e-18	0.254642	0.711	0.592	5.87698e-14	CD14 Mono	PSA	Healthy	HSPA8
0	0.253703	0.348	0.206	0	CD14 Mono	PSA	Healthy	MTRNR2L8
3.37407e-34	0.252399	0.823	0.755	6.83788e-30	CD14 Mono	PSA	Healthy	POU2F2
5.5009e-15	-0.263557	0.307	0.311	1.11481e-10	CD14 Mono	PSA	Healthy	CCL3
1.51212e-42	-0.282344	0.941	0.959	3.06445e-38	CD14 Mono	PSA	Healthy	RPS26
1.52205e-14	-0.296366	0.447	0.486	3.08459e-10	CD14 Mono	PSA	Healthy	IFITM3
3.20346e-13	-0.307659	0.23	0.319	6.49213e-09	CD14 Mono	PSA	Healthy	IFI6
1.62964e-12	0.33462	0.342	0.196	2.4091e-08	B memory	PSA	PSO	XIST
8.21172e-17	-0.333663	0.332	0.414	1.66419e-12	CD14 Mono	PSA	Healthy	LY6E
3.80262e-20	-0.344645	0.504	0.568	7.7064e-16	CD14 Mono	PSA	Healthy	IER3
7.10463e-117	0.513467	0.658	0.457	1.43982e-112	CD14 Mono	PSO	Healthy	CXCL8
4.99614e-112	0.427055	0.912	0.845	1.01252e-107	CD14 Mono	PSO	Healthy	NAMPT
1.93691e-106	0.383617	0.891	0.8	3.92533e-102	CD14 Mono	PSO	Healthy	RGS2
9.38011e-105	0.288541	1	0.998	1.90097e-100	CD14 Mono	PSO	Healthy	FOS
5.90644e-95	-0.29686	0.4	0.486	1.197e-90	CD14 Mono	PSO	Healthy	IFITM3
1.6373e-91	0.382444	0.507	0.378	3.31815e-87	CD14 Mono	PSO	Healthy	TNFAIP3
2.0244e-91	0.357857	0.383	0.207	4.10264e-87	CD14 Mono	PSO	Healthy	SOCS3
1.83044e-88	0.389831	0.996	0.989	3.70957e-84	CD14 Mono	PSO	Healthy	DUSP1
3.52598e-86	0.348716	0.669	0.541	7.14576e-82	CD14 Mono	PSO	Healthy	SLC2A3
1.62437e-67	0.291441	0.304	0.204	3.29195e-63	CD14 Mono	PSO	Healthy	ARL4C
4.42304e-64	0.809781	0.341	0.15	8.96374e-60	CD14 Mono	PSO	Healthy	G0S2
2.64359e-63	0.252624	0.926	0.873	5.35751e-59	CD14 Mono	PSO	Healthy	CEBPD
4.52004e-62	0.414643	0.997	0.982	9.16031e-58	CD14 Mono	PSO	Healthy	JUNB
1.13063e-55	0.310583	0.47	0.346	2.29134e-51	CD14 Mono	PSO	Healthy	BCL2A1
3.07905e-55	0.285908	0.544	0.439	6.24e-51	CD14 Mono	PSO	Healthy	PLAUR
3.8608e-55	0.271582	0.238	0.126	7.8243e-51	CD14 Mono	PSO	Healthy	PTGS2
4.79118e-27	0.277415	0.363	0.226	8.34527e-23	NK	PSA	PSO	XIST
1.05832e-49	0.257852	0.491	0.412	2.1448e-45	CD14 Mono	PSO	Healthy	HLA-DRB5
1.41417e-48	0.361964	0.904	0.857	2.86595e-44	CD14 Mono	PSO	Healthy	CEBPB
2.30483e-48	0.26989	0.454	0.34	4.67097e-44	CD14 Mono	PSO	Healthy	CDKN1A
2.73239e-40	0.300264	0.559	0.431	5.53746e-36	CD14 Mono	PSO	Healthy	IRS2
2.10048e-38	-0.253896	1	1	4.25683e-34	CD14 Mono	PSO	Healthy	CTSS
2.58542e-38	0.351352	0.35	0.162	5.2396e-34	CD14 Mono	PSO	Healthy	DDX3Y
7.38442e-38	0.346687	0.897	0.851	1.49653e-33	CD14 Mono	PSO	Healthy	NCF1
1.80238e-36	0.326363	0.233	0.142	3.65269e-32	CD14 Mono	PSO	Healthy	EREG
1.93153e-36	0.363424	0.423	0.301	3.91443e-32	CD14 Mono	PSO	Healthy	CXCR4
2.96451e-35	0.283061	0.311	0.149	6.00788e-31	CD14 Mono	PSO	Healthy	NR4A1
1.73646e-33	0.310796	0.232	0.113	3.51911e-29	CD14 Mono	PSO	Healthy	GPR183
1.51308e-32	0.320518	0.999	0.998	3.0664e-28	CD14 Mono	PSO	Healthy	SRGN
8.37468e-30	0.272187	0.438	0.322	1.69721e-25	CD14 Mono	PSO	Healthy	MAP3K8
1.20403e-28	0.442528	1	1	2.44008e-24	CD14 Mono	PSO	Healthy	ACTB
1.44044e-28	0.263137	0.543	0.4	2.91919e-24	CD14 Mono	PSO	Healthy	NR4A2
8.60349e-28	0.602398	0.494	0.206	1.74358e-23	CD14 Mono	PSO	Healthy	MTRNR2L8
1.24243e-26	0.557139	0.575	0.281	2.51792e-22	CD14 Mono	PSO	Healthy	RPS4Y1
2.37498e-26	0.294549	0.468	0.343	4.81313e-22	CD14 Mono	PSO	Healthy	SGK1
2.10356e-25	-0.278004	0.981	0.989	4.26308e-21	CD14 Mono	PSO	Healthy	RPS10
2.65807e-25	0.446016	0.974	0.918	5.38683e-21	CD14 Mono	PSO	Healthy	ZFP36
7.11231e-24	-0.326146	0.84	0.9	1.44138e-19	CD14 Mono	PSO	Healthy	RPL36A
1.35993e-21	0.268825	0.478	0.347	2.75604e-17	CD14 Mono	PSO	Healthy	GABARAPL1
1.70323e-21	0.340937	0.505	0.362	3.45176e-17	CD14 Mono	PSO	Healthy	CH17-373J23.1
9.46399e-21	-0.407483	0.985	0.993	1.91797e-16	CD14 Mono	PSO	Healthy	TXNIP
3.49109e-16	0.285082	0.357	0.234	7.07505e-12	CD14 Mono	PSO	Healthy	HBEGF
7.12708e-16	-0.334329	0.661	0.765	1.44437e-11	CD14 Mono	PSO	Healthy	IRF1
2.65553e-15	-0.25842	0.748	0.811	5.3817e-11	CD14 Mono	PSO	Healthy	CLEC12A
1.83496e-14	0.722958	0.861	0.696	3.71872e-10	CD14 Mono	PSO	Healthy	RP11-1143G9.4
3.22743e-08	0.305799	0.957	0.922	0.00065407	CD14 Mono	PSO	Healthy	CTSD
8.43212e-08	-0.364486	0.152	0.313	0.00170885	CD14 Mono	PSO	Healthy	MT-ND6
4.61853e-243	-0.366662	0.458	0.591	8.8528e-239	CD4 TCM	PSA	PSO	RPS4Y1
1.69205e-159	-0.476471	0.216	0.277	3.24332e-155	CD4 TCM	PSA	PSO	MTRNR2L8
2.40724e-64	-0.280391	0.945	0.948	4.61421e-60	CD4 TCM	PSA	PSO	RPS26
3.8986e-52	-0.60502	0.874	0.91	7.47284e-48	CD4 TCM	PSA	PSO	FOS
6.59595e-48	-0.543114	0.678	0.802	1.26431e-43	CD4 TCM	PSA	PSO	DUSP1
2.97119e-38	0.5725	0.999	0.994	5.69518e-34	CD4 TCM	PSA	PSO	MT-ND3
7.80058e-37	-0.561844	0.646	0.812	1.49522e-32	CD4 TCM	PSA	PSO	CXCR4
6.28683e-33	-0.468213	0.959	0.978	1.20506e-28	CD4 TCM	PSA	PSO	JUND
1.31364e-25	-0.355388	0.841	0.886	2.51798e-21	CD4 TCM	PSA	PSO	TSC22D3
6.17735e-09	0.430568	0.997	0.991	0.000118408	CD4 TCM	PSA	PSO	MT-ND1
3.51616e-07	-0.51581	0.343	0.532	0.00673978	CD4 TCM	PSA	PSO	ZFP36
1.89359e-06	-0.450143	0.447	0.609	0.0362962	CD4 TCM	PSA	PSO	TNFAIP3
0	0.430571	0.999	0.995	0	CD4 TCM	PSA	Healthy	MT-ND3
1.37837e-102	-0.269506	1	1	2.64206e-98	CD4 TCM	PSA	Healthy	EIF1
5.31783e-88	0.336183	0.665	0.47	1.01932e-83	CD4 TCM	PSA	Healthy	GIMAP4
1.137e-76	-0.312102	0.988	0.996	2.17941e-72	CD4 TCM	PSA	Healthy	TXNIP
1.33001e-66	0.269223	0.282	0.151	2.42794e-62	CD8 TEM	PSA	PSO	XIST
3.11444e-74	-0.263933	0.52	0.573	5.96975e-70	CD4 TCM	PSA	Healthy	PIK3R1
3.84691e-73	0.331755	0.999	0.996	7.37376e-69	CD4 TCM	PSA	Healthy	MT-CO3
2.43411e-64	-0.388684	0.877	0.938	4.6657e-60	CD4 TCM	PSA	Healthy	ZFP36L2
6.19909e-57	0.361949	0.745	0.578	1.18824e-52	CD4 TCM	PSA	Healthy	S100A11
2.25192e-56	-0.504794	0.959	0.988	4.31647e-52	CD4 TCM	PSA	Healthy	JUND
7.08175e-55	0.261845	0.383	0.231	1.35743e-50	CD4 TCM	PSA	Healthy	MT-ATP8
2.15455e-54	-0.566881	0.447	0.564	4.12984e-50	CD4 TCM	PSA	Healthy	TNFAIP3
3.07225e-50	-0.57952	0.841	0.922	5.88888e-46	CD4 TCM	PSA	Healthy	TSC22D3
6.68383e-49	-0.433272	0.852	0.918	1.28116e-44	CD4 TCM	PSA	Healthy	JUN
1.04952e-47	0.2877	0.994	0.995	2.01173e-43	CD4 TCM	PSA	Healthy	LTB
4.21136e-45	0.263086	0.494	0.323	8.07233e-41	CD4 TCM	PSA	Healthy	DYNLL1
2.6332e-31	-0.276173	0.952	0.979	5.04732e-27	CD4 TCM	PSA	Healthy	PABPC1
3.79524e-27	0.397778	0.797	0.656	7.27472e-23	CD4 TCM	PSA	Healthy	GIMAP7
7.566e-24	-0.407038	0.646	0.709	1.45025e-19	CD4 TCM	PSA	Healthy	CXCR4
1.27753e-21	0.304548	0.458	0.333	2.44877e-17	CD4 TCM	PSA	Healthy	RPS4Y1
7.50691e-17	-0.532337	0.678	0.733	1.43892e-12	CD4 TCM	PSA	Healthy	DUSP1
8.2996e-13	2.06282	0.583	0.14	1.59087e-08	CD4 TCM	PSA	Healthy	MTRNR2L12
3.24527e-11	0.26301	0.35	0.278	6.22054e-07	CD4 TCM	PSA	Healthy	KLRB1
4.49383e-10	-0.492789	0.408	0.528	8.61378e-06	CD4 TCM	PSA	Healthy	NFKBIA
1.83234e-09	-0.258761	0.753	0.789	3.51223e-05	CD4 TCM	PSA	Healthy	SRSF7
2.37174e-09	-0.34148	0.516	0.574	4.54615e-05	CD4 TCM	PSA	Healthy	PPP1R15A
5.19275e-13	-0.353742	0.956	0.984	9.95346e-09	CD4 TCM	PSO	Healthy	IL7R
8.62666e-13	0.74432	0.277	0.062	1.65356e-08	CD4 TCM	PSO	Healthy	MTRNR2L8
9.29411e-11	-0.43958	0.998	1	1.78149e-06	CD4 TCM	PSO	Healthy	RPS10
2.30542e-10	-0.281081	0.987	0.995	4.41903e-06	CD4 TCM	PSO	Healthy	DDX5
5.78438e-08	0.67121	0.591	0.333	0.00110875	CD4 TCM	PSO	Healthy	RPS4Y1
7.06061e-08	0.252317	0.964	0.962	0.00135338	CD4 TCM	PSO	Healthy	ACTG1
1.06849e-07	-0.268566	0.73	0.778	0.00204807	CD4 TCM	PSO	Healthy	FAM65B
3.73935e-238	-0.333736	0.484	0.684	6.82619e-234	CD8 TEM	PSA	PSO	RPS4Y1
2.24656e-177	-0.51518	0.912	0.957	4.10109e-173	CD8 TEM	PSA	PSO	RPS26
6.92629e-84	-0.478883	0.784	0.848	1.26439e-79	CD8 TEM	PSA	PSO	FOS
2.22048e-68	0.355118	0.999	0.996	4.05349e-64	CD8 TEM	PSA	PSO	MT-ND3
6.79012e-78	0.263162	0.275	0.136	1.15038e-73	B naive	PSA	PSO	XIST
4.39334e-66	-0.476572	0.686	0.793	8.02005e-62	CD8 TEM	PSA	PSO	DUSP1
1.5082e-45	-0.525414	0.816	0.882	2.75323e-41	CD8 TEM	PSA	PSO	JUN
2.11196e-33	-0.475697	0.906	0.958	3.85538e-29	CD8 TEM	PSA	PSO	JUND
2.71075e-31	-0.348311	0.794	0.881	4.94847e-27	CD8 TEM	PSA	PSO	TSC22D3
2.92622e-24	-0.482419	0.671	0.825	5.34181e-20	CD8 TEM	PSA	PSO	CXCR4
1.28629e-21	-0.255782	0.999	1	2.34812e-17	CD8 TEM	PSA	PSO	EIF1
1.06396e-20	-0.281009	0.981	0.99	1.94225e-16	CD8 TEM	PSA	PSO	H3F3B
1.22461e-15	-0.530283	0.806	0.907	2.23552e-11	CD8 TEM	PSA	PSO	JUNB
5.11277e-14	0.316383	0.359	0.193	9.33335e-10	CD8 TEM	PSA	PSO	CX3CR1
2.26492e-13	-0.536111	0.422	0.635	4.13461e-09	CD8 TEM	PSA	PSO	NFKBIA
2.64237e-12	0.265539	0.666	0.541	4.82365e-08	CD8 TEM	PSA	PSO	PLEK
1.29096e-10	0.438482	0.727	0.504	2.35665e-06	CD8 TEM	PSA	PSO	GIMAP7
1.99036e-09	0.418496	0.997	0.991	3.63341e-05	CD8 TEM	PSA	PSO	MT-ND1
6.85533e-09	-0.318296	0.509	0.629	0.000125144	CD8 TEM	PSA	PSO	DUSP2
2.425e-07	0.331259	0.988	0.977	0.00442683	CD8 TEM	PSA	PSO	MT-ND5
4.33385e-175	0.345973	0.999	0.997	7.91145e-171	CD8 TEM	PSA	Healthy	MT-ND3
1.043e-137	0.254757	0.226	0.084	1.904e-133	CD8 TEM	PSA	Healthy	MTRNR2L8
1.87739e-120	-0.320715	0.476	0.601	3.42717e-116	CD8 TEM	PSA	Healthy	TRGC2
9.39834e-115	0.314208	1	0.998	1.71567e-110	CD8 TEM	PSA	Healthy	MT-CO3
1.81932e-90	-0.349748	0.732	0.793	3.32116e-86	CD8 TEM	PSA	Healthy	IFITM2
4.41231e-64	-0.593442	0.694	0.822	8.05467e-60	CD8 TEM	PSA	Healthy	GNLY
4.57839e-61	-0.295153	0.912	0.929	8.35784e-57	CD8 TEM	PSA	Healthy	RPS26
2.16357e-46	0.375516	0.495	0.339	3.94959e-42	CD8 TEM	PSA	Healthy	CMC1
2.62011e-42	-0.550278	0.816	0.916	4.783e-38	CD8 TEM	PSA	Healthy	JUN
1.59655e-41	-0.292955	0.53	0.585	2.91451e-37	CD8 TEM	PSA	Healthy	PIK3R1
2.65981e-41	-0.26555	0.981	0.99	4.85549e-37	CD8 TEM	PSA	Healthy	H3F3B
3.77049e-38	0.382738	0.727	0.532	6.88303e-34	CD8 TEM	PSA	Healthy	GIMAP7
5.32694e-37	0.291363	0.437	0.268	9.72433e-33	CD8 TEM	PSA	Healthy	MT-ATP8
1.04071e-29	0.306707	0.598	0.478	1.89981e-25	CD8 TEM	PSA	Healthy	CCL4
6.61404e-29	-0.318553	0.974	0.988	1.20739e-24	CD8 TEM	PSA	Healthy	TXNIP
5.73061e-26	1.96694	0.583	0.116	1.04612e-21	CD8 TEM	PSA	Healthy	MTRNR2L12
4.39021e-16	-0.259875	0.999	1	8.01433e-12	CD8 TEM	PSA	Healthy	EIF1
4.74684e-14	-0.487216	0.784	0.765	8.66536e-10	CD8 TEM	PSA	Healthy	FOS
1.67646e-10	0.31378	0.54	0.377	3.06038e-06	CD8 TEM	PSA	Healthy	HIST1H4C
4.72486e-08	-0.339083	0.444	0.533	0.000862522	CD8 TEM	PSA	Healthy	PPP1R15A
9.62808e-08	-0.458632	0.906	0.93	0.00175761	CD8 TEM	PSA	Healthy	JUND
3.57396e-68	-0.781741	0.621	0.822	6.52427e-64	CD8 TEM	PSO	Healthy	GNLY
1.23439e-36	0.356243	0.537	0.391	2.25338e-32	CD8 TEM	PSO	Healthy	MT2A
2.69941e-27	0.271683	0.548	0.478	4.92777e-23	CD8 TEM	PSO	Healthy	CCL4
7.0772e-18	0.315417	0.646	0.449	1.29194e-13	CD8 TEM	PSO	Healthy	ZFP36
2.48997e-15	-0.383353	0.358	0.472	4.54545e-11	CD8 TEM	PSO	Healthy	IL7R
1.61095e-14	0.304995	1	1	2.94078e-10	CD8 TEM	PSO	Healthy	RPS27
9.19405e-13	0.308355	0.796	0.765	1.67837e-08	CD8 TEM	PSO	Healthy	GZMH
6.70112e-93	-0.318038	0.426	0.587	1.35805e-88	CD14 Mono	PSA	Healthy	XIST
2.45943e-11	-0.339702	0.486	0.601	4.48968e-07	CD8 TEM	PSO	Healthy	TRGC2
6.34288e-11	0.272584	0.984	0.977	1.15789e-06	CD8 TEM	PSO	Healthy	PFN1
1.70636e-09	0.280807	1	1	3.11496e-05	CD8 TEM	PSO	Healthy	RPS29
5.70425e-09	0.263282	0.992	0.989	0.000104131	CD8 TEM	PSO	Healthy	SH3BGRL3
1.30681e-08	0.251072	1	1	0.000238557	CD8 TEM	PSO	Healthy	TMSB10
2.04506e-08	0.326327	0.25	0.17	0.000373326	CD8 TEM	PSO	Healthy	KLRB1
5.9852e-08	0.334551	0.997	0.996	0.0010926	CD8 TEM	PSO	Healthy	ACTB
8.60789e-08	0.32291	0.961	0.962	0.00157137	CD8 TEM	PSO	Healthy	NKG7
5.76419e-07	0.342699	0.907	0.778	0.0105225	CD8 TEM	PSO	Healthy	JUNB
2.02249e-06	-0.257423	0.982	0.991	0.0369205	CD8 TEM	PSO	Healthy	RPS10
2.94513e-94	-0.604532	0.25	0.273	4.83855e-90	CD8 Naive	PSA	PSO	MTRNR2L8
4.07542e-31	-0.611472	0.9	0.939	6.69551e-27	CD8 Naive	PSA	PSO	RPS26
3.27574e-07	-0.381756	0.646	0.789	0.00538172	CD8 Naive	PSA	PSO	CXCR4
7.3703e-85	0.335816	0.25	0.05	1.21087e-80	CD8 Naive	PSA	Healthy	MTRNR2L8
7.99207e-56	-0.319254	0.275	0.378	1.35402e-51	B naive	PSA	Healthy	XIST
1.13724e-61	0.750159	0.595	0.305	1.86838e-57	CD8 Naive	PSA	Healthy	RPS4Y1
1.32155e-41	-0.337069	0.961	0.991	2.17118e-37	CD8 Naive	PSA	Healthy	RPL36A
1.00514e-24	-0.343154	0.903	0.958	1.65135e-20	CD8 Naive	PSA	Healthy	IL7R
3.21301e-22	-0.339427	0.991	0.998	5.27866e-18	CD8 Naive	PSA	Healthy	TXNIP
5.95414e-16	-0.316054	0.518	0.633	9.78205e-12	CD8 Naive	PSA	Healthy	LUC7L3
1.09837e-15	2.27077	0.624	0.094	1.80451e-11	CD8 Naive	PSA	Healthy	MTRNR2L12
5.05109e-14	-0.257519	0.784	0.849	8.29843e-10	CD8 Naive	PSA	Healthy	FYB
3.105e-13	0.316646	0.602	0.416	5.10121e-09	CD8 Naive	PSA	Healthy	GIMAP4
1.28059e-12	-0.512353	0.786	0.883	2.10388e-08	CD8 Naive	PSA	Healthy	TSC22D3
1.4255e-12	-0.271014	0.738	0.805	2.34195e-08	CD8 Naive	PSA	Healthy	HNRNPDL
2.77799e-12	-0.256177	0.519	0.605	4.56397e-08	CD8 Naive	PSA	Healthy	EIF2S3
8.58377e-10	0.315377	0.579	0.425	1.41023e-05	CD8 Naive	PSA	Healthy	IER2
1.09606e-09	0.25727	0.517	0.336	1.80072e-05	CD8 Naive	PSA	Healthy	GIMAP1
1.39306e-09	-0.258544	0.815	0.883	2.28866e-05	CD8 Naive	PSA	Healthy	PNISR
6.16544e-08	-0.255098	0.564	0.648	0.00101292	CD8 Naive	PSA	Healthy	PNN
1.35861e-07	-0.347977	0.239	0.352	0.00223205	CD8 Naive	PSA	Healthy	TNFAIP3
6.20297e-14	0.313324	0.967	0.957	1.01909e-09	CD8 Naive	PSO	Healthy	LTB
7.04565e-12	0.34572	0.995	0.995	1.15753e-07	CD8 Naive	PSO	Healthy	ACTB
1.14203e-09	0.309492	0.737	0.592	1.87625e-05	CD8 Naive	PSO	Healthy	GIMAP7
6.59937e-09	-0.387161	0.905	0.958	0.000108421	CD8 Naive	PSO	Healthy	IL7R
2.0425e-08	-0.456391	0.999	1	0.000335563	CD8 Naive	PSO	Healthy	RPS10
1.42669e-06	0.335891	0.795	0.649	0.0234392	CD8 Naive	PSO	Healthy	NOSIP
4.12e-07	-1.15824	0.175	0.641	0.00429551	NK Proliferating	PSO	Healthy	MYOM2
1.80406e-15	-0.652921	0.247	0.303	2.34834e-11	CD8 TCM	PSA	PSO	MTRNR2L8
1.84157e-09	-0.497317	0.936	0.949	2.39717e-05	CD8 TCM	PSA	PSO	RPS26
9.4925e-09	-0.422782	0.446	0.602	0.000123564	CD8 TCM	PSA	PSO	RPS4Y1
1.69738e-23	0.521093	0.998	0.997	2.20948e-19	CD8 TCM	PSA	Healthy	MT-ND3
9.21006e-21	0.295794	0.247	0.081	1.19887e-16	CD8 TCM	PSA	Healthy	MTRNR2L8
6.88138e-13	0.364999	0.473	0.26	8.9575e-09	CD8 TCM	PSA	Healthy	MT-ATP8
6.86364e-09	-0.397689	0.998	1	8.9344e-05	CD8 TCM	PSA	Healthy	EIF1
2.68935e-08	0.491286	0.998	1	0.000350073	CD8 TCM	PSA	Healthy	MT-CO3
3.8499e-07	-0.250904	0.961	0.988	0.00501141	CD8 TCM	PSA	Healthy	RPL36A
9.34286e-07	0.292895	0.998	1	0.0121616	CD8 TCM	PSA	Healthy	MT-CYB
1.3005e-06	-0.341812	0.675	0.76	0.0169286	CD8 TCM	PSA	Healthy	ARGLU1
2.07455e-06	0.274591	0.998	1	0.0270044	CD8 TCM	PSA	Healthy	MT-CO2
3.35051e-96	-0.413839	0.167	0.23	5.83592e-92	NK	PSA	PSO	MTRNR2L8
2.71227e-65	-0.280683	0.883	0.925	4.72424e-61	NK	PSA	PSO	RPS26
9.02346e-46	-0.318279	0.361	0.552	1.57171e-41	NK	PSA	PSO	RPS4Y1
8.98053e-45	-0.647774	0.774	0.876	1.56423e-40	NK	PSA	PSO	FOS
1.88114e-10	-0.370705	0.081	0.238	1.97388e-06	Platelet	PSA	Healthy	XIST
1.88245e-23	-0.584642	0.623	0.785	3.27885e-19	NK	PSA	PSO	DUSP1
1.98206e-14	-0.291129	0.229	0.381	3.45235e-10	NK	PSA	PSO	NR4A2
4.46348e-13	-0.343016	0.415	0.544	7.7745e-09	NK	PSA	PSO	CD69
7.53873e-10	-0.499651	0.87	0.942	1.3131e-05	NK	PSA	PSO	JUND
2.54408e-09	-0.507536	0.429	0.655	4.43128e-05	NK	PSA	PSO	ZFP36
1.10279e-07	-0.317956	0.14	0.169	0.00192085	NK	PSA	PSO	PTGDS
1.83289e-07	-0.331278	0.366	0.516	0.00319254	NK	PSA	PSO	CXCR4
1.06905e-06	-0.683911	0.376	0.619	0.0186208	NK	PSA	PSO	NFKBIA
9.41392e-221	0.513183	1	0.998	1.63972e-216	NK	PSA	Healthy	MT-ND3
8.37981e-84	-0.767594	0.717	0.863	1.4596e-79	NK	PSA	Healthy	JUN
2.85082e-50	-0.319382	0.288	0.453	4.96555e-46	NK	PSA	Healthy	DIP2A
5.87196e-42	0.300214	1	0.999	1.02278e-37	NK	PSA	Healthy	MT-CO3
8.60948e-41	0.317145	0.541	0.488	1.4996e-36	NK	PSA	Healthy	IL32
1.65912e-40	-0.295578	0.999	0.999	2.88985e-36	NK	PSA	Healthy	EIF1
2.4314e-38	0.275837	0.52	0.391	4.23501e-34	NK	PSA	Healthy	CD2
3.81075e-38	-0.255274	0.984	0.994	6.63756e-34	NK	PSA	Healthy	DDX5
1.36985e-35	-0.268715	0.195	0.325	2.386e-31	NK	PSA	Healthy	RP11-160E2.6
8.54494e-35	-0.306069	0.474	0.554	1.48836e-30	NK	PSA	Healthy	PIK3R1
2.92962e-31	-0.382386	0.14	0.192	5.10281e-27	NK	PSA	Healthy	PTGDS
1.63779e-30	0.310914	0.542	0.376	2.8527e-26	NK	PSA	Healthy	CX3CR1
2.88222e-28	-0.264625	0.576	0.668	5.02025e-24	NK	PSA	Healthy	SYNE1
3.80485e-27	-0.348627	0.581	0.674	6.62729e-23	NK	PSA	Healthy	CCNL1
5.77536e-27	-0.312615	0.657	0.754	1.00595e-22	NK	PSA	Healthy	SYNE2
1.50103e-22	0.37499	0.644	0.573	2.61449e-18	NK	PSA	Healthy	CD52
3.12732e-22	-0.895812	0.376	0.588	5.44716e-18	NK	PSA	Healthy	NFKBIA
1.22025e-21	0.320956	0.997	0.988	2.12543e-17	NK	PSA	Healthy	MT-ND1
1.11752e-19	-0.546539	0.87	0.933	1.9465e-15	NK	PSA	Healthy	JUND
6.7894e-19	-0.326383	0.794	0.871	1.18258e-14	NK	PSA	Healthy	RBM39
2.74812e-18	-0.252054	0.602	0.704	4.78668e-14	NK	PSA	Healthy	SRRM2
7.53716e-18	-0.287498	0.93	0.959	1.31282e-13	NK	PSA	Healthy	BTG1
3.5482e-17	0.338541	0.668	0.503	6.18025e-13	NK	PSA	Healthy	GIMAP7
2.19344e-15	-0.542242	0.415	0.563	3.82053e-11	NK	PSA	Healthy	CD69
3.09454e-15	-0.338488	0.429	0.526	5.39008e-11	NK	PSA	Healthy	ZFP36
5.14127e-15	-0.426466	0.215	0.39	8.95506e-11	NK	PSA	Healthy	TNFAIP3
5.18255e-15	-0.324804	0.051	0.107	9.02696e-11	NK	PSA	Healthy	S100B
3.23449e-13	-0.271589	0.498	0.592	5.63383e-09	NK	PSA	Healthy	HSPA5
1.27895e-12	-0.409896	0.366	0.512	2.22767e-08	NK	PSA	Healthy	CXCR4
5.05996e-10	-0.302178	0.635	0.728	8.81343e-06	NK	PSA	Healthy	RSRP1
1.04983e-09	-0.289708	0.112	0.198	1.8286e-05	NK	PSA	Healthy	AREG
1.12888e-09	-0.280369	0.621	0.691	1.96628e-05	NK	PSA	Healthy	IRF1
2.9185e-09	-0.442227	0.372	0.532	5.08344e-05	NK	PSA	Healthy	PPP1R15A
9.46568e-08	-0.310188	0.67	0.739	0.00164873	NK	PSA	Healthy	SRSF7
7.17099e-90	-0.476754	0.295	0.481	1.24904e-85	NK	PSO	Healthy	MYOM2
4.63414e-19	0.319005	1	1	8.07175e-15	NK	PSO	Healthy	TMSB4X
5.37539e-19	0.361411	0.673	0.573	9.36285e-15	NK	PSO	Healthy	CD52
7.57566e-18	0.340358	0.994	0.997	1.31953e-13	NK	PSO	Healthy	ACTB
7.58169e-16	0.379937	0.726	0.641	1.32058e-11	NK	PSO	Healthy	CCL4
7.864e-15	-0.307428	0.905	0.948	1.36975e-10	NK	PSO	Healthy	RPS10
2.75607e-13	0.252751	0.994	0.988	4.80052e-09	NK	PSO	Healthy	CYBA
2.77655e-76	-0.372075	0.361	0.461	5.3221e-72	CD4 TCM	PSA	Healthy	XIST
1.44657e-10	0.326397	0.995	0.988	2.51964e-06	NK	PSO	Healthy	PFN1
2.34708e-10	0.320244	0.83	0.754	4.08815e-06	NK	PSO	Healthy	FCER1G
1.02417e-09	0.300416	0.847	0.739	1.78391e-05	NK	PSO	Healthy	HOPX
1.02464e-07	0.432178	0.552	0.32	0.00178472	NK	PSO	Healthy	RPS4Y1
2.54905e-117	-0.368579	0.187	0.241	4.62296e-113	CD4 Naive	PSA	PSO	MTRNR2L8
1.18973e-103	-0.55344	0.865	0.915	2.15769e-99	CD4 Naive	PSA	PSO	RPS26
2.65652e-28	0.359266	0.998	0.993	4.81787e-24	CD4 Naive	PSA	PSO	MT-ATP6
1.33461e-22	-0.440429	0.53	0.726	2.42046e-18	CD4 Naive	PSA	PSO	CXCR4
4.12566e-22	0.66169	0.998	0.992	7.48229e-18	CD4 Naive	PSA	PSO	MT-ND3
3.2452e-21	0.258723	0.998	0.993	5.8855e-17	CD4 Naive	PSA	PSO	MT-CYB
1.99853e-20	-0.312722	0.699	0.788	3.62453e-16	CD4 Naive	PSA	PSO	TSC22D3
9.97455e-20	0.611641	0.995	0.982	1.80898e-15	CD4 Naive	PSA	PSO	MT-ND1
3.48048e-14	0.320328	0.998	0.994	6.31219e-10	CD4 Naive	PSA	PSO	MT-CO3
2.05102e-11	-0.324725	0.435	0.559	3.71974e-07	CD4 Naive	PSA	PSO	DUSP1
5.48962e-07	-0.316349	0.751	0.841	0.00995598	CD4 Naive	PSA	PSO	ZFP36L2
0	0.287953	0.998	0.995	0	CD4 Naive	PSA	Healthy	MT-ND3
6.78452e-273	0.778018	0.567	0.241	1.23044e-268	CD4 Naive	PSA	Healthy	RPS4Y1
1.48759e-17	-0.390892	0.346	0.479	2.29312e-13	CD4 TEM	PSA	Healthy	XIST
2.91186e-137	0.265122	0.187	0.036	5.28095e-133	CD4 Naive	PSA	Healthy	MTRNR2L8
1.10725e-95	-0.352694	0.987	0.997	2.0081e-91	CD4 Naive	PSA	Healthy	TXNIP
1.46056e-94	0.29934	0.616	0.426	2.64886e-90	CD4 Naive	PSA	Healthy	GIMAP4
1.87109e-77	0.257878	0.247	0.126	3.39341e-73	CD4 Naive	PSA	Healthy	SOCS3
3.48552e-65	-0.290041	0.766	0.83	6.32133e-61	CD4 Naive	PSA	Healthy	FYB
3.06486e-60	0.289785	0.372	0.206	5.55843e-56	CD4 Naive	PSA	Healthy	MT-ATP8
2.52629e-48	-0.25377	0.736	0.791	4.58168e-44	CD4 Naive	PSA	Healthy	FAM65B
2.71455e-46	-0.304413	0.538	0.65	4.92312e-42	CD4 Naive	PSA	Healthy	LUC7L3
1.8005e-29	-0.28804	0.605	0.699	3.26539e-25	CD4 Naive	PSA	Healthy	DDX17
2.55494e-28	-0.262121	0.759	0.811	4.63363e-24	CD4 Naive	PSA	Healthy	PNISR
9.13499e-28	2.00102	0.527	0.052	1.65672e-23	CD4 Naive	PSA	Healthy	MTRNR2L12
6.92693e-25	0.305587	0.636	0.489	1.25627e-20	CD4 Naive	PSA	Healthy	JUNB
4.11915e-21	0.432289	0.52	0.291	7.47048e-17	CD4 Naive	PSA	Healthy	HIST1H4C
5.26777e-16	-0.342265	0.998	0.999	9.55362e-12	CD4 Naive	PSA	Healthy	RPL23
2.05666e-15	-0.347849	0.999	1	3.72996e-11	CD4 Naive	PSA	Healthy	RPS10
7.62509e-14	-0.284858	0.897	0.952	1.38289e-09	CD4 Naive	PSA	Healthy	IL7R
2.09903e-22	0.283572	0.279	0.126	3.80681e-18	CD4 Naive	PSO	Healthy	SOCS3
7.60922e-22	0.254186	0.796	0.696	1.38001e-17	CD4 Naive	PSO	Healthy	IL32
2.71759e-12	-0.373737	0.992	0.995	4.92861e-08	CD4 Naive	PSO	Healthy	MT-ND3
1.33077e-11	0.380811	0.985	0.977	2.41349e-07	CD4 Naive	PSO	Healthy	ACTB
1.26456e-09	0.323494	0.641	0.479	2.2934e-05	CD4 Naive	PSO	Healthy	S100A4
8.79691e-09	0.303626	0.915	0.926	0.000159541	CD4 Naive	PSO	Healthy	RPS26
8.946e-09	0.276146	1	1	0.000162245	CD4 Naive	PSO	Healthy	RPL8
3.23033e-08	0.312627	0.917	0.856	0.000585853	CD4 Naive	PSO	Healthy	ACTG1
5.25776e-08	-0.487265	0.998	1	0.000953547	CD4 Naive	PSO	Healthy	RPS10
3.1349e-07	0.276094	1	1	0.00568546	CD4 Naive	PSO	Healthy	TMSB4X
3.64946e-07	0.272427	0.76	0.556	0.00661866	CD4 Naive	PSO	Healthy	CHCHD2
9.60671e-07	0.25823	0.742	0.552	0.0174227	CD4 Naive	PSO	Healthy	MYL12B
1.34758e-06	-0.297087	0.993	0.995	0.0244397	CD4 Naive	PSO	Healthy	MT-ATP6
1.40697e-06	0.260056	0.455	0.266	0.0255168	CD4 Naive	PSO	Healthy	TRMT112
1.79447e-06	0.255354	0.5	0.323	0.0325445	CD4 Naive	PSO	Healthy	UBALD2
1.6723e-77	-0.738327	0.386	0.834	2.31898e-73	CD4 CTL	PSA	PSO	RPS4Y1
1.10859e-47	-1.00012	0.876	0.976	1.53728e-43	CD4 CTL	PSA	PSO	RPS26
1.04018e-11	-0.445	0.226	0.407	1.81178e-07	NK	PSO	Healthy	XIST
3.17756e-15	0.317905	0.826	0.753	4.40632e-11	CD4 CTL	PSA	PSO	TRAC
7.60051e-15	-0.2517	0.122	0.297	1.05396e-10	CD4 CTL	PSA	PSO	DDX3Y
1.2109e-10	-0.584189	0.783	0.823	1.67916e-06	CD4 CTL	PSA	PSO	FOS
1.16171e-09	-0.490476	0.859	0.93	1.61095e-05	CD4 CTL	PSA	PSO	JUND
7.43819e-09	-0.510057	0.664	0.792	0.000103145	CD4 CTL	PSA	PSO	DUSP1
4.8665e-08	-0.634336	0.379	0.615	0.000674838	CD4 CTL	PSA	PSO	TNFAIP3
5.54888e-08	-0.353012	0.343	0.456	0.000769463	CD4 CTL	PSA	PSO	DNAJB1
3.3512e-07	-0.582717	0.587	0.783	0.00464711	CD4 CTL	PSA	PSO	CXCR4
3.49857e-07	-0.464488	0.771	0.886	0.00485146	CD4 CTL	PSA	PSO	TSC22D3
1.16887e-06	0.352474	0.223	0.072	0.0162087	CD4 CTL	PSA	PSO	KLRD1
2.59358e-06	0.517243	0.744	0.517	0.0359651	CD4 CTL	PSA	PSO	S100A11
1.31448e-42	-0.467928	0.399	0.513	1.82279e-38	CD4 CTL	PSA	Healthy	XIST
2.44613e-41	-0.297117	0.876	0.913	3.39204e-37	CD4 CTL	PSA	Healthy	RPS26
3.22903e-35	-0.775367	0.767	0.864	4.4777e-31	CD4 CTL	PSA	Healthy	JUN
4.55366e-22	0.272655	1	0.999	6.31455e-18	CD4 CTL	PSA	Healthy	MT-ND3
5.31482e-19	-0.307331	0.482	0.571	7.37007e-15	CD4 CTL	PSA	Healthy	PIK3R1
1.05816e-17	-0.307022	0.834	0.889	1.46736e-13	CD4 CTL	PSA	Healthy	RPL36A
5.49418e-11	0.314193	0.604	0.41	7.61878e-07	CD4 CTL	PSA	Healthy	GIMAP4
8.17666e-11	0.445138	0.826	0.648	1.13386e-06	CD4 CTL	PSA	Healthy	TRAC
1.23173e-09	-0.407926	0.094	0.242	1.70804e-05	CD4 CTL	PSA	Healthy	PMAIP1
4.49171e-09	0.328784	0.429	0.222	6.22866e-05	CD4 CTL	PSA	Healthy	CX3CR1
1.11069e-07	-0.351081	0.975	0.993	0.00154019	CD4 CTL	PSA	Healthy	RPS10
1.70478e-07	0.291422	0.563	0.387	0.00236402	CD4 CTL	PSA	Healthy	DYNLL1
4.07123e-07	0.313672	0.744	0.594	0.00564558	CD4 CTL	PSA	Healthy	S100A11
1.44462e-06	0.287234	0.434	0.244	0.0200325	CD4 CTL	PSA	Healthy	S1PR4
1.68401e-06	0.256976	0.994	0.986	0.0233522	CD4 CTL	PSA	Healthy	IL32
1.92596e-06	0.405595	0.83	0.761	0.0267072	CD4 CTL	PSA	Healthy	FGFBP2
5.13662e-39	-0.798389	0.886	0.985	7.12295e-35	CD4 CTL	PSO	Healthy	GNLY
4.22599e-13	0.253084	0.456	0.366	5.86018e-09	CD4 CTL	PSO	Healthy	DNAJB1
1.28213e-11	0.265562	0.615	0.467	1.77793e-07	CD4 CTL	PSO	Healthy	TNFAIP3
3.61361e-11	-0.459952	0.072	0.268	5.01099e-07	CD4 CTL	PSO	Healthy	KLRD1
1.25792e-12	-0.470276	0.151	0.336	2.29633e-08	CD8 TEM	PSO	Healthy	XIST
9.86619e-10	0.318852	0.727	0.601	1.36814e-05	CD4 CTL	PSO	Healthy	ID2
7.51406e-09	-0.366641	0.404	0.517	0.000104198	CD4 CTL	PSO	Healthy	TRGC2
1.45945e-08	0.325492	0.463	0.313	0.000202382	CD4 CTL	PSO	Healthy	BTG2
2.31202e-08	0.298368	0.823	0.701	0.000320607	CD4 CTL	PSO	Healthy	FOS
3.28413e-08	0.255412	0.109	0.064	0.00045541	CD4 CTL	PSO	Healthy	HSPA1A
7.27372e-07	0.278562	0.783	0.639	0.0100865	CD4 CTL	PSO	Healthy	CXCR4
1.34992e-06	0.333637	1	1	0.0187194	CD4 CTL	PSO	Healthy	MT-CO2
4.58481e-23	0.707859	0.466	0.161	6.86255e-19	B intermediate	PSA	PSO	HLA-DQA2
4.32945e-13	-0.395868	0.333	0.409	6.48033e-09	B intermediate	PSA	PSO	MTRNR2L8
3.81481e-07	-0.588004	0.895	0.932	0.00571	B intermediate	PSA	PSO	RPS26
1.26967e-25	0.358227	0.333	0.134	1.90044e-21	B intermediate	PSA	Healthy	MTRNR2L8
7.30076e-22	0.338104	1	0.999	1.09278e-17	B intermediate	PSA	Healthy	MT-ND3
3.45989e-13	0.627143	0.652	0.42	5.17877e-09	B intermediate	PSA	Healthy	HLA-DRB5
8.65083e-16	-0.4705	0.342	0.503	1.27885e-11	B memory	PSA	Healthy	XIST
1.81224e-10	-0.270654	0.544	0.627	2.71257e-06	B intermediate	PSA	Healthy	REL
8.52834e-10	0.441541	0.612	0.42	1.27652e-05	B intermediate	PSO	Healthy	HLA-DRB5
7.28772e-08	-0.297317	0.378	0.468	0.00109083	B intermediate	PSO	Healthy	JCHAIN
9.67842e-31	0.690443	0.47	0.167	1.43076e-26	B memory	PSA	PSO	HLA-DQA2
1.83618e-22	-0.636369	0.895	0.962	2.71443e-18	B memory	PSA	PSO	RPS26
4.75346e-18	-0.346686	0.473	0.674	7.02704e-14	B memory	PSA	PSO	RPS4Y1
5.42593e-11	-0.54012	0.337	0.518	8.12154e-07	B intermediate	PSA	Healthy	XIST
8.34869e-10	-0.28323	1	1	1.23419e-05	B memory	PSA	PSO	RPL8
2.69626e-09	0.313134	1	0.998	3.98589e-05	B memory	PSA	PSO	MT-ND3
3.8643e-08	-0.253856	0.163	0.29	0.000571259	B memory	PSA	PSO	DDX3Y
1.22097e-06	0.417955	1	0.998	0.0180496	B memory	PSA	PSO	MT-ND1
3.19269e-27	0.347205	1	1	4.71975e-23	B memory	PSA	Healthy	MT-ND3
5.35246e-19	0.305291	0.295	0.111	7.91254e-15	B memory	PSA	Healthy	MTRNR2L8
7.37945e-08	-0.586322	0.135	0.347	0.00110035	gdT	PSO	Healthy	XIST
5.1216e-12	-0.487222	0.971	0.99	7.57126e-08	B memory	PSA	Healthy	TXNIP
4.04238e-11	0.33379	0.473	0.343	5.97585e-07	B memory	PSA	Healthy	RPS4Y1
4.45179e-09	-0.298898	0.66	0.73	6.58108e-05	B memory	PSA	Healthy	CCNL1
8.77167e-09	-0.334967	0.682	0.77	0.000129672	B memory	PSA	Healthy	SRRM2
9.1543e-09	-0.288394	0.721	0.795	0.000135328	B memory	PSA	Healthy	EZR
1.25751e-08	-0.291942	0.433	0.557	0.000185897	B memory	PSA	Healthy	PRDM2
5.12361e-08	0.452554	0.671	0.467	0.000757424	B memory	PSA	Healthy	HLA-DRB5
1.45665e-07	-0.377971	0.581	0.706	0.00215337	B memory	PSA	Healthy	TRA2B
4.49743e-07	-0.305818	0.979	0.993	0.00664855	B memory	PSA	Healthy	DDX5
1.15412e-06	-0.25932	0.63	0.719	0.0170614	B memory	PSA	Healthy	PRRC2C
1.6651e-08	0.623211	0.412	0.111	0.000246152	B memory	PSO	Healthy	MTRNR2L8
5.58382e-07	0.424938	0.816	0.734	0.00825456	B memory	PSO	Healthy	JUNB
8.86213e-07	-0.363266	0.167	0.322	0.0131009	B memory	PSO	Healthy	HLA-DQA2
2.90292e-06	0.276122	0.55	0.403	0.0429138	B memory	PSO	Healthy	ZFP36
2.85414e-53	0.386241	0.556	0.355	4.53352e-49	CD16 Mono	PSA	PSO	TMEM176B
1.49292e-22	-0.481356	0.287	0.456	2.37135e-18	CD16 Mono	PSA	PSO	MTRNR2L8
9.80386e-12	-0.767686	0.706	0.878	1.55725e-07	CD16 Mono	PSA	PSO	NFKBIA
8.36004e-10	-0.416873	0.988	0.995	1.32791e-05	CD16 Mono	PSA	PSO	FOS
1.034e-08	-0.607047	0.988	0.998	0.00016424	CD16 Mono	PSA	PSO	JUNB
1.3884e-08	0.413611	0.754	0.597	0.000220533	CD16 Mono	PSA	PSO	CX3CR1
1.45196e-08	-0.513335	0.994	0.999	0.000230629	CD16 Mono	PSA	PSO	DUSP1
2.15307e-08	0.266356	0.968	0.949	0.000341993	CD16 Mono	PSA	PSO	CFD
4.84562e-08	0.26587	0.809	0.739	0.000769678	CD16 Mono	PSA	PSO	LTA4H
1.28154e-07	-0.250669	0.915	0.949	0.0020356	CD16 Mono	PSA	PSO	KLF6
7.67973e-72	0.616321	1	1	1.21985e-67	CD16 Mono	PSA	Healthy	MT-ND3
3.97213e-64	0.383005	0.556	0.365	6.30933e-60	CD16 Mono	PSA	Healthy	TMEM176B
1.24041e-56	0.580678	0.754	0.544	1.97027e-52	CD16 Mono	PSA	Healthy	CX3CR1
1.02914e-36	0.282897	0.455	0.298	1.63468e-32	CD16 Mono	PSA	Healthy	C3AR1
1.01807e-82	-0.609364	0.278	0.496	1.67259e-78	CD8 Naive	PSA	Healthy	XIST
2.42194e-31	0.293555	0.948	0.925	3.847e-27	CD16 Mono	PSA	Healthy	RPL36A
5.75972e-31	0.308728	0.681	0.633	9.14873e-27	CD16 Mono	PSA	Healthy	S100A8
8.176e-24	-0.350831	1	1	1.29868e-19	CD16 Mono	PSA	Healthy	PSAP
2.0173e-21	0.278455	0.654	0.607	3.20429e-17	CD16 Mono	PSA	Healthy	ZFP36L1
1.55725e-20	-0.276573	0.852	0.904	2.47353e-16	CD16 Mono	PSA	Healthy	SRRM2
3.6789e-20	-0.539109	0.671	0.802	5.84357e-16	CD16 Mono	PSA	Healthy	JUN
4.09298e-20	0.349686	0.838	0.685	6.50129e-16	CD16 Mono	PSA	Healthy	DYNLL1
5.45482e-19	-0.346803	0.622	0.744	8.66443e-15	CD16 Mono	PSA	Healthy	CDKN2D
2.89649e-18	0.404425	0.569	0.361	4.60079e-14	CD16 Mono	PSA	Healthy	GIMAP7
5.21095e-17	-0.253867	0.634	0.721	8.27708e-13	CD16 Mono	PSA	Healthy	RIOK3
1.15358e-15	0.352567	0.98	0.965	1.83235e-11	CD16 Mono	PSA	Healthy	MS4A7
1.4572e-15	-0.420896	0.774	0.879	2.31462e-11	CD16 Mono	PSA	Healthy	CCNL1
4.5013e-15	0.300859	0.57	0.428	7.14987e-11	CD16 Mono	PSA	Healthy	RPS4Y1
3.25935e-14	0.279303	1	1	5.17716e-10	CD16 Mono	PSA	Healthy	MT-CO3
2.94962e-13	0.296417	0.735	0.59	4.68518e-09	CD16 Mono	PSA	Healthy	GIMAP4
1.71049e-12	-0.287851	0.671	0.76	2.71694e-08	CD16 Mono	PSA	Healthy	SH3BP2
5.26681e-12	-0.429799	0.687	0.798	8.3658e-08	CD16 Mono	PSA	Healthy	PPP1R15A
3.89334e-11	0.379134	0.788	0.665	6.18417e-07	CD16 Mono	PSA	Healthy	TNFSF10
6.58756e-11	-0.410155	0.63	0.741	1.04637e-06	CD16 Mono	PSA	Healthy	HES4
7.78533e-10	0.305233	0.634	0.516	1.23662e-05	CD16 Mono	PSA	Healthy	MT-ATP8
1.86912e-09	1.79184	0.451	0.249	2.96891e-05	CD16 Mono	PSA	Healthy	MTRNR2L12
5.5838e-09	-0.257298	0.739	0.809	8.86931e-05	CD16 Mono	PSA	Healthy	FMNL1
1.24516e-08	-0.261539	1	1	0.000197782	CD16 Mono	PSA	Healthy	COTL1
1.2799e-08	-0.486701	0.805	0.883	0.000203299	CD16 Mono	PSA	Healthy	LY6E
6.60954e-08	-0.250786	0.714	0.769	0.00104986	CD16 Mono	PSA	Healthy	EIF5
4.50819e-07	-0.26977	0.534	0.609	0.00716081	CD16 Mono	PSA	Healthy	NINJ1
1.31311e-33	-0.336437	0.919	0.971	2.08575e-29	CD16 Mono	PSO	Healthy	IFITM3
1.27505e-32	0.472116	0.748	0.565	2.02528e-28	CD16 Mono	PSO	Healthy	CEBPD
1.00544e-28	0.61336	0.477	0.273	1.59705e-24	CD16 Mono	PSO	Healthy	CXCR4
1.86712e-23	0.334139	0.995	0.991	2.96574e-19	CD16 Mono	PSO	Healthy	FOS
2.40721e-23	-0.401789	0.605	0.623	3.82361e-19	CD16 Mono	PSO	Healthy	ISG15
3.88729e-22	0.385887	0.803	0.703	6.17457e-18	CD16 Mono	PSO	Healthy	RGS2
1.70356e-21	0.545006	0.998	0.989	2.70593e-17	CD16 Mono	PSO	Healthy	JUNB
1.51598e-20	0.572618	0.686	0.594	2.40798e-16	CD16 Mono	PSO	Healthy	HLA-DRB5
1.01706e-17	0.42391	0.999	0.995	1.6155e-13	CD16 Mono	PSO	Healthy	DUSP1
1.21722e-16	0.279487	1	1	1.93344e-12	CD16 Mono	PSO	Healthy	RPL34
3.12729e-16	-0.295787	0.395	0.441	4.96739e-12	CD16 Mono	PSO	Healthy	IFI6
3.29587e-16	-0.288822	1	1	5.23516e-12	CD16 Mono	PSO	Healthy	CTSS
4.10113e-16	0.31608	0.292	0.185	6.51423e-12	CD16 Mono	PSO	Healthy	CXCL8
2.62873e-15	0.571686	0.258	0.108	4.17548e-11	CD16 Mono	PSO	Healthy	G0S2
2.55749e-14	-0.42242	0.525	0.633	4.06231e-10	CD16 Mono	PSO	Healthy	IFI30
3.60484e-10	0.268529	0.286	0.176	5.72593e-06	CD16 Mono	PSO	Healthy	TNFAIP3
4.23884e-09	0.278179	0.289	0.154	6.73297e-05	CD16 Mono	PSO	Healthy	IL3RA
9.29452e-09	0.491828	0.963	0.874	0.000147634	CD16 Mono	PSO	Healthy	ZFP36
1.00289e-08	0.361557	0.376	0.25	0.0001593	CD16 Mono	PSO	Healthy	CH17-373J23.1
2.63883e-08	-0.350924	0.988	0.991	0.000419152	CD16 Mono	PSO	Healthy	MT-ND5
6.99933e-08	-0.579066	0.998	0.999	0.00111177	CD16 Mono	PSO	Healthy	MALAT1
8.03284e-08	0.316075	0.76	0.646	0.00127594	CD16 Mono	PSO	Healthy	RHOB
5.26534e-07	0.275218	0.996	0.997	0.00836347	CD16 Mono	PSO	Healthy	SRGN
7.82441e-07	-0.263057	0.492	0.601	0.0124283	CD16 Mono	PSO	Healthy	RAB11FIP1
1.71902e-42	-0.422191	0.426	0.616	2.64987e-38	CD4 TEM	PSA	PSO	RPS4Y1
1.22323e-38	-0.484995	0.218	0.273	1.88561e-34	CD4 TEM	PSA	PSO	MTRNR2L8
1.99713e-32	-0.485562	0.928	0.953	3.07858e-28	CD4 TEM	PSA	PSO	RPS26
2.74259e-14	-0.500697	0.916	0.928	4.2277e-10	CD4 TEM	PSA	PSO	FOS
5.20413e-11	-0.487877	0.756	0.851	8.02216e-07	CD4 TEM	PSA	PSO	DUSP1
1.65007e-08	-0.354551	0.86	0.913	0.000254358	CD4 TEM	PSA	PSO	TSC22D3
9.32587e-07	-0.478072	0.952	0.978	0.0143758	CD4 TEM	PSA	PSO	JUND
1.52587e-47	0.362198	0.998	0.996	2.35213e-43	CD4 TEM	PSA	Healthy	MT-ND3
1.01968e-40	0.276142	0.218	0.06	1.57183e-36	CD4 TEM	PSA	Healthy	MTRNR2L8
1.86365e-26	-0.342826	0.541	0.62	2.87282e-22	CD4 TEM	PSA	Healthy	PIK3R1
5.45192e-22	-0.665374	0.566	0.697	8.40414e-18	CD4 TEM	PSA	Healthy	TNFAIP3
5.17186e-20	-0.294518	1	1	7.97242e-16	CD4 TEM	PSA	Healthy	EIF1
1.52251e-32	-0.621717	0.325	0.502	2.41836e-28	CD16 Mono	PSA	Healthy	XIST
8.79238e-14	0.333137	0.999	0.999	1.35534e-09	CD4 TEM	PSA	Healthy	MT-CO3
2.2072e-13	0.318444	0.42	0.245	3.4024e-09	CD4 TEM	PSA	Healthy	MT-ATP8
2.51283e-13	-0.323938	0.94	0.967	3.87353e-09	CD4 TEM	PSA	Healthy	ZFP36L2
9.118e-11	-0.268948	0.914	0.961	1.40554e-06	CD4 TEM	PSA	Healthy	PABPC1
2.4847e-10	0.25682	0.621	0.457	3.83017e-06	CD4 TEM	PSA	Healthy	GIMAP4
2.54291e-09	-0.356546	0.914	0.951	3.9199e-05	CD4 TEM	PSA	Healthy	JUN
4.06985e-09	-0.283859	0.662	0.72	6.27367e-05	CD4 TEM	PSA	Healthy	SYNE2
8.68817e-09	0.430322	0.77	0.583	0.000133928	CD4 TEM	PSA	Healthy	GIMAP7
7.09107e-08	-0.310084	0.134	0.208	0.00109309	CD4 TEM	PSA	Healthy	GNLY
6.18949e-07	0.316939	0.745	0.596	0.00954111	CD4 TEM	PSA	Healthy	S100A11
8.32612e-07	-0.327625	0.788	0.85	0.0128347	CD4 TEM	PSA	Healthy	CXCR4
1.40043e-06	-0.512785	0.756	0.824	0.0215876	CD4 TEM	PSA	Healthy	DUSP1
6.33214e-07	-0.444185	0.965	0.987	0.009761	CD4 TEM	PSO	Healthy	IL7R
7.07966e-07	0.761137	0.273	0.06	0.0109133	CD4 TEM	PSO	Healthy	MTRNR2L8
8.20128e-16	-0.397987	0.161	0.259	1.19435e-11	Treg	PSA	PSO	MTRNR2L8
3.59517e-12	-0.381886	0.915	0.949	5.23565e-08	Treg	PSA	PSO	RPS26
1.67752e-41	0.297615	1	1	2.44297e-37	Treg	PSA	Healthy	MT-ND3
4.16926e-41	-0.638461	0.283	0.534	6.0717e-37	Treg	PSA	Healthy	XIST
9.70779e-29	0.651885	0.492	0.22	1.41375e-24	Treg	PSA	Healthy	RPS4Y1
4.31928e-10	0.265819	0.498	0.362	6.29017e-06	Treg	PSA	Healthy	S100A11
2.77636e-09	-0.281608	0.979	0.992	4.04321e-05	Treg	PSA	Healthy	TXNIP
2.00916e-08	-0.308664	0.965	0.988	0.000292594	Treg	PSA	Healthy	DDX5
7.59845e-07	-0.256808	0.636	0.715	0.0110656	Treg	PSA	Healthy	ARGLU1
1.4002e-06	0.366562	0.49	0.287	0.0203911	Treg	PSA	Healthy	HIST1H4C
1.54533e-06	-0.415436	0.575	0.654	0.0225046	Treg	PSA	Healthy	CXCR4
4.77374e-159	0.660287	0.476	0.148	8.08766e-155	B naive	PSA	PSO	HLA-DQA2
1.13408e-104	-0.494725	0.434	0.715	1.92136e-100	B naive	PSA	PSO	RPS4Y1
8.81858e-237	-0.6858	0.275	0.552	1.59934e-232	CD4 Naive	PSA	Healthy	XIST
9.54686e-68	-0.408947	0.27	0.341	1.61743e-63	B naive	PSA	PSO	MTRNR2L8
4.16425e-32	-0.259233	1	1	7.05507e-28	B naive	PSA	PSO	RPL8
5.59188e-22	-0.424791	0.836	0.896	9.47376e-18	B naive	PSA	PSO	FOS
4.66856e-18	0.388408	1	0.998	7.90947e-14	B naive	PSA	PSO	MT-ND3
1.08123e-12	0.347619	1	0.996	1.83182e-08	B naive	PSA	PSO	MT-ND1
5.4108e-11	0.440589	0.993	0.97	9.16697e-07	B naive	PSA	PSO	MT-ND5
2.59932e-186	0.313608	1	1	4.40376e-182	B naive	PSA	Healthy	MT-ND3
2.31248e-173	0.393311	0.873	0.809	3.9178e-169	B naive	PSA	Healthy	RPS26
1.37341e-74	-0.514261	0.974	0.991	2.32684e-70	B naive	PSA	Healthy	TXNIP
9.5982e-07	-0.802652	0.392	0.642	0.0145691	cDC2	PSA	Healthy	XIST
4.35803e-26	0.316405	0.476	0.343	7.38338e-22	B naive	PSA	Healthy	HLA-DQA2
1.27275e-24	0.367332	0.98	0.968	2.15629e-20	B naive	PSA	Healthy	LTB
2.16862e-23	0.2614	0.998	0.997	3.67408e-19	B naive	PSA	Healthy	CD52
1.89839e-21	-0.291812	0.603	0.694	3.21625e-17	B naive	PSA	Healthy	SRRM2
3.56517e-18	0.253016	1	1	6.0401e-14	B naive	PSA	Healthy	TMSB4X
8.39205e-18	0.286599	0.823	0.692	1.42178e-13	B naive	PSA	Healthy	TCL1A
2.99873e-17	-0.252071	0.59	0.658	5.08045e-13	B naive	PSA	Healthy	TRA2B
7.1224e-15	-0.263669	0.865	0.889	1.20668e-10	B naive	PSA	Healthy	PABPC1
8.71475e-15	-0.262609	0.998	0.999	1.47645e-10	B naive	PSA	Healthy	EIF1
1.75704e-14	-0.255868	0.568	0.667	2.97678e-10	B naive	PSA	Healthy	PNN
5.09328e-12	-0.300363	0.995	0.999	8.62903e-08	B naive	PSA	Healthy	RPS10
1.81214e-11	0.289981	0.27	0.08	3.07013e-07	B naive	PSA	Healthy	MTRNR2L8
7.13715e-10	-0.488622	0.867	0.934	1.20918e-05	B naive	PSA	Healthy	TSC22D3
8.48888e-09	0.271634	1	1	0.000143819	B naive	PSA	Healthy	MT-CO3
5.68546e-08	0.432236	0.584	0.357	0.000963231	B naive	PSA	Healthy	HIST1H4C
4.13417e-07	2.38485	0.696	0.125	0.00700412	B naive	PSA	Healthy	MTRNR2L12
7.07944e-20	0.253627	0.853	0.74	1.1994e-15	B naive	PSO	Healthy	DUSP1
9.914e-17	-0.343881	0.148	0.343	1.67963e-12	B naive	PSO	Healthy	HLA-DQA2
7.98402e-16	0.509875	0.879	0.698	1.35265e-11	B naive	PSO	Healthy	JUNB
4.97314e-09	-0.260452	0.598	0.658	8.42549e-05	B naive	PSO	Healthy	TRA2B
8.77641e-07	0.275711	1	1	0.014869	B naive	PSO	Healthy	RPS18
2.73888e-06	0.342803	0.517	0.357	0.0464021	B naive	PSO	Healthy	HIST1H4C
4.69516e-07	0.768751	0.477	0.113	0.00492663	Platelet	PSA	PSO	BTF3
2.80969e-06	1.31217	0.963	0.958	0.0294821	Platelet	PSA	PSO	TPT1
4.37374e-12	0.327291	1	1	4.58936e-08	Platelet	PSA	Healthy	TMSB4X
6.06933e-12	-0.321552	0.015	0.198	6.36854e-08	Platelet	PSA	Healthy	IGHA1
5.95356e-55	-0.870441	0.264	0.587	1.20655e-50	CD14 Mono	PSO	Healthy	XIST
3.48638e-07	-0.280304	0.046	0.121	0.00365826	Platelet	PSA	Healthy	IGLC2
1.51454e-06	0.29702	0.914	0.897	0.0158921	Platelet	PSA	Healthy	MYL6
3.70104e-06	-0.311436	0.45	0.535	0.038835	Platelet	PSA	Healthy	PTPRC
7.40569e-08	-4.15396	0.958	0.982	0.00077708	Platelet	PSO	Healthy	MALAT1
6.97637e-07	-1.69068	0.507	0.864	0.00732031	Platelet	PSO	Healthy	RPS6
8.80489e-30	-0.277488	0.273	0.208	1.21349e-25	MAIT	PSA	PSO	MTRNR2L8
2.2028e-20	-0.482357	0.926	0.984	3.0359e-16	MAIT	PSA	PSO	RPS26
5.09332e-28	0.423295	1	0.997	7.01962e-24	MAIT	PSA	Healthy	MT-ND3
1.03336e-14	-0.332651	0.945	0.969	1.42418e-10	MAIT	PSA	Healthy	ARL4C
1.1574e-13	-0.303027	1	1	1.59513e-09	MAIT	PSA	Healthy	EIF1
2.22938e-11	-0.383908	0.901	0.975	3.07253e-07	MAIT	PSA	Healthy	RPL36A
3.90898e-11	0.354333	0.273	0.058	5.38735e-07	MAIT	PSA	Healthy	MTRNR2L8
3.83802e-10	-0.267458	0.54	0.598	5.28956e-06	MAIT	PSA	Healthy	LITAF
1.24073e-09	-0.320255	0.965	0.99	1.70997e-05	MAIT	PSA	Healthy	ZFP36L2
8.30662e-09	0.287838	1	1	0.000114482	MAIT	PSA	Healthy	MT-CO2
8.3167e-09	-0.464332	0.947	0.982	0.000114621	MAIT	PSA	Healthy	PABPC1
1.10338e-08	-0.258659	0.982	0.992	0.000152068	MAIT	PSA	Healthy	PTPRC
1.54656e-08	-0.386018	0.926	0.979	0.000213146	MAIT	PSA	Healthy	RPS26
2.71306e-08	-0.714732	0.808	0.899	0.000373914	MAIT	PSA	Healthy	CD69
4.88861e-07	-0.382991	0.913	0.952	0.00673748	MAIT	PSA	Healthy	CXCR4
5.6017e-07	0.585482	1	0.999	0.00772026	MAIT	PSA	Healthy	MT-CO3
9.22784e-07	-0.288086	0.755	0.81	0.0127178	MAIT	PSA	Healthy	EIF4A2
1.14382e-06	-0.318758	0.791	0.831	0.0157641	MAIT	PSA	Healthy	RBM39
5.67292e-13	-0.470056	0.984	0.997	7.81841e-09	MAIT	PSO	Healthy	IL7R
1.52484e-08	-0.385623	0.363	0.364	0.000204176	pDC	PSA	PSO	MTRNR2L8
1.52474e-14	0.422347	0.363	0.141	2.04163e-10	pDC	PSA	Healthy	MTRNR2L8
2.57891e-11	0.422176	1	1	3.45316e-07	pDC	PSA	Healthy	MT-ND3
3.75306e-10	0.344723	0.991	0.991	5.02535e-06	pDC	PSA	Healthy	GZMB
3.75552e-07	-0.94694	0.401	0.7	0.00502864	pDC	PSA	Healthy	XIST
1.34269e-06	-0.623106	0.11	0.18	0.0179786	pDC	PSA	Healthy	GNLY
3.41239e-06	0.489462	0.94	0.802	0.0456919	pDC	PSA	Healthy	DYNLL1
7.45803e-08	0.276312	0.992	0.974	0.000998631	pDC	PSO	Healthy	HERPUD1
1.3407e-07	-0.296035	0.988	0.991	0.0017952	pDC	PSO	Healthy	HLA-C
9.88585e-21	1.10362	0.478	0.316	1.50057e-16	cDC2	PSA	PSO	HLA-DQA2
8.34306e-19	-0.360185	0.999	1	1.26639e-14	cDC2	PSA	PSO	RPS26
1.45819e-42	0.312293	0.385	0.234	2.21339e-38	cDC2	PSA	Healthy	MTRNR2L8
1.02931e-12	-0.311891	0.67	0.737	1.56239e-08	cDC2	PSA	Healthy	NKTR
1.00027e-11	0.262762	1	1	1.51831e-07	cDC2	PSA	Healthy	RPS27
2.25114e-11	0.640083	1	0.995	3.41701e-07	cDC2	PSA	Healthy	MT-ND3
1.50895e-10	0.354856	1	0.999	2.29044e-06	cDC2	PSA	Healthy	S100A11
2.73596e-10	-0.374501	0.564	0.709	4.15292e-06	cDC2	PSA	Healthy	HIF1A
2.0764e-09	-0.41461	0.941	0.978	3.15176e-05	cDC2	PSA	Healthy	STK17B
2.98836e-08	-0.298611	0.899	0.963	0.000453603	cDC2	PSA	Healthy	HNRNPDL
3.18373e-08	-0.254567	0.836	0.871	0.000483258	cDC2	PSA	Healthy	REL
1.88027e-07	-0.28766	0.89	0.941	0.00285406	cDC2	PSA	Healthy	DDX3X
1.89161e-07	-0.268392	0.894	0.948	0.00287127	cDC2	PSA	Healthy	KLF6
6.31466e-07	-0.253408	0.994	0.995	0.00958502	cDC2	PSA	Healthy	SRSF5
7.29049e-07	-0.269121	0.492	0.625	0.0110662	cDC2	PSA	Healthy	SETD2
8.84605e-07	-0.295017	0.91	0.964	0.0134274	cDC2	PSA	Healthy	SRRM2
4.88768e-10	-1.08446	0.071	0.513	6.77774e-06	CD4 CTL	PSO	Healthy	XIST
1.17178e-06	-0.426322	0.955	0.974	0.0177864	cDC2	PSA	Healthy	CCNL1
1.28921e-06	-0.305085	0.852	0.883	0.019569	cDC2	PSA	Healthy	AKAP13
1.73042e-06	-0.348596	0.827	0.904	0.0262661	cDC2	PSA	Healthy	BCLAF1
1.50088e-07	-0.371079	0.488	0.534	0.00227818	cDC2	PSO	Healthy	IFITM3
3.82557e-07	0.519889	0.47	0.248	0.00580683	cDC2	PSO	Healthy	DDX3Y
4.97744e-13	0.656059	1	0.992	5.76786e-09	NK_CD56bright	PSA	Healthy	MT-ND3
6.14711e-08	0.4412	0.576	0.359	0.000712327	NK_CD56bright	PSA	Healthy	GIMAP7
8.55415e-07	-0.362947	0.818	0.91	0.00991254	NK_CD56bright	PSA	Healthy	PABPC1
1.25217e-07	1.50986	0.895	0.95	0.000930109	CD8 Proliferating	PSO	Healthy	HIST1H4C
1.65946e-16	-0.300665	0.786	0.895	1.42216e-12	Plasmablast	PSA	PSO	IGKC
2.39913e-97	-0.752396	0.5	0.698	2.05606e-93	Plasmablast	PSA	Healthy	IGHG1
1.09622e-77	-3.07422	0.25	0.419	9.39461e-74	Plasmablast	PSA	Healthy	IGHG3
1.69513e-46	0.399504	0.786	0.767	1.45272e-42	Plasmablast	PSA	Healthy	IGKC
1.67246e-06	0.723879	0.107	0.023	0.014333	Plasmablast	PSA	Healthy	IGKV3-15
2.92458e-06	0.702741	0.929	0.651	0.0250637	Plasmablast	PSA	Healthy	CCNL1
0	0.700169	0.895	0.767	0	Plasmablast	PSO	Healthy	IGKC
1.30763e-55	-0.778263	0.474	0.698	1.12064e-51	Plasmablast	PSO	Healthy	IGHG1
3.21936e-33	-0.86939	0.368	0.419	2.75899e-29	Plasmablast	PSO	Healthy	IGHG3
1.9997e-06	-1.57415	0.263	0.674	0.0171375	Plasmablast	PSO	Healthy	IGLC3
3.83835e-08	0.401774	1	1	0.00042905	HSPC	PSA	Healthy	MT-ND3
4.39026e-06	0.458829	0.975	0.929	0.0490743	HSPC	PSA	Healthy	RPL17
4.27946e-06	1.73697	0.833	0.333	0.0248894	ASDC	PSA	Healthy	RPS4Y1
1.19123e-14	-2.71119	0.739	1	8.57682e-12	Eryth	PSO	Healthy	RPS27
2.08163e-10	-2.13791	0.87	1	1.49877e-07	Eryth	PSO	Healthy	B2M
4.28936e-10	-4.59951	0.783	1	3.08834e-07	Eryth	PSO	Healthy	MALAT1
4.70227e-09	-2.23816	0.522	1	3.38563e-06	Eryth	PSO	Healthy	EEF1A1
5.08792e-09	-2.0761	0.522	1	3.6633e-06	Eryth	PSO	Healthy	RPS15A
2.22587e-08	-1.82897	0.565	1	1.60262e-05	Eryth	PSO	Healthy	RPL11
6.37872e-08	-2.0359	0.652	1	4.59268e-05	Eryth	PSO	Healthy	RPL10
1.56304e-07	-1.76867	0.391	1	0.000112539	Eryth	PSO	Healthy	RPL18A
1.90536e-07	-2.7383	0.783	0.667	0.000137186	Eryth	PSO	Healthy	RPL13
3.91453e-07	-2.45317	0.609	1	0.000281846	Eryth	PSO	Healthy	RPL41
2.20432e-06	-2.82312	0.13	1	0.00158711	Eryth	PSO	Healthy	RPL39
2.83446e-06	-1.9386	0.652	1	0.00204081	Eryth	PSO	Healthy	RPL28
2.93868e-06	-1.9386	0.304	1	0.00211585	Eryth	PSO	Healthy	RPS29
8.15865e-06	-1.66558	0.217	1	0.00587423	Eryth	PSO	Healthy	RPL6
1.41352e-05	-1.52356	0.522	1	0.0101773	Eryth	PSO	Healthy	RPS2
2.04174e-05	-1.65849	0.478	0.667	0.0147005	Eryth	PSO	Healthy	RPS23
2.82263e-05	-2.08062	0.174	1	0.0203229	Eryth	PSO	Healthy	RPL36
4.07375e-05	-2.0906	0.435	0.667	0.029331	Eryth	PSO	Healthy	RPS27A
4.10178e-05	-1.66558	0.261	0.667	0.0295328	Eryth	PSO	Healthy	RPL38
4.26001e-05	-2.20163	0.261	0.667	0.0306721	Eryth	PSO	Healthy	RPS19
5.34208e-05	-1.9386	0.13	1	0.038463	Eryth	PSO	Healthy	PTMA
5.88087e-05	-1.49114	0.261	1	0.0423423	Eryth	PSO	Healthy	RPL13A
6.90684e-05	-1.84745	0.696	1	0.0497292	Eryth	PSO	Healthy	RPL32

## Sheet: DEProteins
p_val	avg_diff	pct.1	pct.2	p_val_adj	CellType	StatusReference	StatusQuery	Protein
1.15657e-08	0.357842	0.512	0.28	2.98395e-06	gdT	PSA	PSO	HLA-A2
9.80234e-06	-0.274314	0.432	0.485	0.002529	gdT	PSA	Healthy	CD226-DNAM-1
4.49702e-05	-0.284978	0.629	0.705	0.0116023	gdT	PSA	Healthy	TCRVdelta2
0.000116776	0.288532	0.487	0.294	0.0301281	gdT	PSO	Healthy	NKp80
9.55066e-210	-0.540852	0.361	0.512	2.46407e-207	CD14 Mono	PSA	PSO	CD205-DEC-205
5.65181e-132	-0.397307	0.395	0.484	1.45817e-129	CD14 Mono	PSA	PSO	CD52
7.44392e-110	0.425495	0.564	0.373	1.92053e-107	CD14 Mono	PSA	PSO	HLA-A2
6.76e-95	-0.263733	0.423	0.518	1.74408e-92	CD14 Mono	PSA	PSO	IgE
7.03426e-48	0.269372	0.526	0.517	1.81484e-45	CD14 Mono	PSA	PSO	CLEC1B-CLEC2
1.61092e-28	0.261326	0.525	0.449	4.15618e-26	CD14 Mono	PSA	PSO	CD62P-P-Selectin
2.24328e-209	-0.579776	0.361	0.534	5.78766e-207	CD14 Mono	PSA	Healthy	CD205-DEC-205
1.52522e-105	0.442674	0.564	0.375	3.93506e-103	CD14 Mono	PSA	Healthy	HLA-A2
4.54476e-103	0.391239	0.564	0.407	1.17255e-100	CD14 Mono	PSA	Healthy	CD9
2.5831e-101	0.385288	0.526	0.371	6.66439e-99	CD14 Mono	PSA	Healthy	CLEC1B-CLEC2
3.18406e-61	0.338206	0.525	0.395	8.21489e-59	CD14 Mono	PSA	Healthy	CD61
1.11123e-57	0.330524	0.525	0.403	2.86698e-55	CD14 Mono	PSA	Healthy	CD62P-P-Selectin
3.10872e-56	0.363435	0.53	0.435	8.02051e-54	CD14 Mono	PSA	Healthy	CD41
1.5156e-37	0.262353	0.644	0.533	3.91025e-35	CD14 Mono	PSA	Healthy	CD36
2.29725e-34	0.331338	0.501	0.379	5.92689e-32	CD14 Mono	PSA	Healthy	CD49b
6.15076e-30	-0.299139	0.574	0.673	1.5869e-27	CD14 Mono	PSA	Healthy	CD33
3.10123e-93	-0.303752	0.56	0.673	8.00118e-91	CD14 Mono	PSO	Healthy	CD33
6.07616e-87	-0.250419	0.504	0.589	1.56765e-84	CD14 Mono	PSO	Healthy	CD317-BST2-Tetherin
3.64537e-39	0.29656	0.509	0.392	9.40507e-37	CD4 TCM	PSA	PSO	HLA-A2
1.78433e-43	0.300346	0.509	0.358	4.60357e-41	CD4 TCM	PSA	Healthy	HLA-A2
2.52089e-41	-0.256958	0.4	0.497	6.5039e-39	CD4 TCM	PSA	Healthy	CD205-DEC-205
4.7995e-70	0.381468	0.524	0.356	1.23827e-67	CD8 TEM	PSA	PSO	HLA-A2
2.26721e-67	-0.299469	0.38	0.542	5.84941e-65	CD8 TEM	PSA	PSO	CD230-Prion
2.37485e-53	-0.270407	0.269	0.461	6.12712e-51	CD8 TEM	PSA	Healthy	CD56
2.77151e-49	0.33918	0.524	0.404	7.15051e-47	CD8 TEM	PSA	Healthy	HLA-A2
7.91092e-44	-0.263965	0.38	0.507	2.04102e-41	CD8 TEM	PSA	Healthy	CD230-Prion
1.76813e-42	-0.259604	0.296	0.463	4.56178e-40	CD8 TEM	PSA	Healthy	CD49a
0.000111757	-0.278138	0.315	0.463	0.0288334	CD8 TEM	PSO	Healthy	CD49a
1.81786e-16	0.269078	0.564	0.453	4.69007e-14	CD8 Naive	PSA	PSO	CD26
3.23899e-16	0.270298	0.495	0.352	8.3566e-14	CD8 Naive	PSA	PSO	HLA-A2
2.40366e-06	0.385991	0.118	0.064	0.000620144	NK Proliferating	PSA	Healthy	CD273-B7-DC-PD-L2
1.32984e-05	0.431329	0.55	0.374	0.00343099	CD8 TCM	PSA	PSO	HLA-A2
1.48807e-06	0.447761	0.55	0.357	0.000383922	CD8 TCM	PSA	Healthy	HLA-A2
1.74064e-05	-0.310699	0.369	0.568	0.00449084	CD8 TCM	PSA	Healthy	CD205-DEC-205
2.18059e-05	-0.262154	0.272	0.422	0.00562593	CD8 TCM	PSO	Healthy	CD45RA
9.30189e-16	0.266072	0.477	0.379	2.39989e-13	CD4 Naive	PSA	PSO	HLA-A2
1.20128e-18	-0.314219	0.277	0.426	3.0993e-16	CD4 CTL	PSA	Healthy	CD45RA
1.80459e-07	0.271911	0.598	0.341	4.65584e-05	CD4 CTL	PSA	Healthy	CD279-PD-1
6.54922e-07	0.265775	0.619	0.428	0.00016897	CD4 CTL	PSA	Healthy	CD45RO
1.25387e-06	-0.257685	0.378	0.437	0.000323498	CD4 CTL	PSA	Healthy	CD56
2.9201e-05	-0.263849	0.526	0.63	0.00753385	CD4 CTL	PSA	Healthy	KLRG1-MAFA
5.28484e-19	-0.288635	0.233	0.446	1.36349e-16	CD4 CTL	PSO	Healthy	CD314-NKG2D
1.81643e-11	-0.303062	0.269	0.426	4.68639e-09	CD4 CTL	PSO	Healthy	CD45RA
1.48933e-07	-0.289452	0.355	0.526	3.84248e-05	CD4 CTL	PSO	Healthy	CD244-2B4
5.34303e-11	0.424809	0.552	0.31	1.3785e-08	B intermediate	PSA	PSO	HLA-A2
1.3068e-08	-0.276466	0.359	0.47	3.37155e-06	B intermediate	PSA	PSO	CD205-DEC-205
3.96815e-12	-0.374233	0.359	0.507	1.02378e-09	B intermediate	PSA	Healthy	CD205-DEC-205
3.7643e-05	0.267231	0.552	0.396	0.00971189	B intermediate	PSA	Healthy	HLA-A2
3.99423e-08	0.280148	0.608	0.491	1.03051e-05	B intermediate	PSO	Healthy	CD72
5.66697e-07	0.256391	0.59	0.493	0.000146208	B intermediate	PSO	Healthy	CD196-CCR6
1.73544e-10	0.428336	0.642	0.427	4.47743e-08	B memory	PSA	PSO	HLA-A2
5.23983e-08	-0.294006	0.377	0.492	1.35188e-05	B memory	PSA	PSO	CD205-DEC-205
1.79813e-05	0.285008	0.561	0.416	0.00463916	B memory	PSA	PSO	CD73-Ecto-5prime-nucleotidase
2.4167e-16	0.541553	0.642	0.322	6.2351e-14	B memory	PSA	Healthy	HLA-A2
7.52549e-14	-0.439676	0.377	0.544	1.94158e-11	B memory	PSA	Healthy	CD205-DEC-205
3.84596e-18	-0.392489	0.39	0.591	9.92257e-16	CD16 Mono	PSA	PSO	CD32
4.31626e-06	-0.306458	0.476	0.565	0.00111359	CD16 Mono	PSA	PSO	CD52
1.40288e-16	0.344216	0.563	0.36	3.61942e-14	CD16 Mono	PSA	Healthy	CD101-BB27
6.1249e-14	0.321238	0.622	0.458	1.58022e-11	CD16 Mono	PSA	Healthy	CLEC12A
3.89433e-13	-0.339016	0.385	0.568	1.00474e-10	CD16 Mono	PSA	Healthy	CD33
2.81574e-12	0.313596	0.591	0.428	7.26461e-10	CD16 Mono	PSA	Healthy	CX3CR1
4.65936e-06	0.253554	0.476	0.376	0.00120211	CD16 Mono	PSA	Healthy	CD218a-IL-18Ralpha
2.18432e-38	0.438894	0.566	0.36	5.63555e-36	CD16 Mono	PSO	Healthy	CD101-BB27
7.88015e-29	0.345147	0.591	0.395	2.03308e-26	CD16 Mono	PSO	Healthy	CD32
4.58225e-23	0.346831	0.55	0.376	1.18222e-20	CD16 Mono	PSO	Healthy	CD218a-IL-18Ralpha
8.31409e-22	0.333017	0.595	0.458	2.14504e-19	CD16 Mono	PSO	Healthy	CLEC12A
3.01203e-17	-0.300493	0.454	0.568	7.77104e-15	CD16 Mono	PSO	Healthy	CD33
1.60197e-16	0.27096	0.565	0.441	4.13309e-14	CD16 Mono	PSO	Healthy	CD52
2.36437e-14	0.262949	0.569	0.454	6.10008e-12	CD16 Mono	PSO	Healthy	CD123
9.82176e-10	-0.259619	0.503	0.634	2.53401e-07	CD16 Mono	PSO	Healthy	HLA-E
2.3703e-11	-0.261509	0.394	0.491	6.11536e-09	CD4 TEM	PSA	Healthy	CD205-DEC-205
2.32131e-58	0.472584	0.666	0.44	5.98899e-56	B naive	PSA	PSO	CD73-Ecto-5prime-nucleotidase
2.45486e-37	-0.379877	0.436	0.587	6.33355e-35	B naive	PSA	PSO	CD74
7.69357e-22	0.286	0.519	0.384	1.98494e-19	B naive	PSA	PSO	CD230-Prion
1.79199e-17	0.264344	0.541	0.427	4.62335e-15	B naive	PSA	PSO	HLA-DR
1.03846e-29	0.316517	0.587	0.435	2.67924e-27	B naive	PSO	Healthy	CD74
4.78535e-06	-0.409489	0.218	0.439	0.00123462	Platelet	PSO	Healthy	CD49d
6.5391e-05	-0.296765	0.073	0.182	0.0168709	Platelet	PSO	Healthy	CD185-CXCR5
5.71659e-25	-0.273551	0.208	0.319	1.47488e-22	MAIT	PSA	PSO	CD94
2.61683e-15	-0.274063	0.435	0.395	6.75143e-13	MAIT	PSA	PSO	GPR56
4.95443e-10	-0.315743	0.466	0.591	1.27824e-07	MAIT	PSO	Healthy	CD127-IL-7Ralpha
4.91835e-09	-0.301481	0.416	0.568	1.26894e-06	MAIT	PSO	Healthy	CD81-TAPA-1
4.04173e-06	-0.312238	0.301	0.341	0.00104277	pDC	PSA	PSO	CD62L
5.20342e-06	-0.549557	0.31	0.574	0.00134248	pDC	PSA	PSO	CD205-DEC-205
8.63665e-05	0.338594	0.23	0.103	0.0222826	pDC	PSA	PSO	CD117-c-kit
5.24571e-05	-0.476065	0.31	0.482	0.0135339	pDC	PSA	Healthy	CD205-DEC-205
9.40868e-05	-0.324689	0.462	0.597	0.0242744	pDC	PSO	Healthy	CD303-BDCA-2
0.000165129	-0.403927	0.368	0.514	0.0426033	pDC	PSO	Healthy	IgE
2.04779e-05	-0.253945	0.36	0.507	0.00528329	cDC2	PSA	Healthy	Iglightchainlambda
8.02477e-05	-0.424385	0.427	0.532	0.0207039	cDC2	PSA	Healthy	CD205-DEC-205
5.41674e-12	-0.420202	0.445	0.619	1.39752e-09	cDC2	PSO	Healthy	CD33
9.94358e-09	-0.670907	0.067	0.28	2.56544e-06	dnT	PSA	PSO	Notch3
7.57975e-08	0.507856	0.111	0.04	1.95558e-05	dnT	PSA	PSO	CD117-c-kit
1.38301e-05	-0.428124	0.133	0.2	0.00356816	dnT	PSA	PSO	CD304-Neuropilin-1
1.56823e-05	-0.276807	0.111	0.2	0.00404603	dnT	PSA	PSO	CD25
4.01185e-05	0.469275	0.2	0.2	0.0103506	dnT	PSA	PSO	CD140b-PDGFRbeta
5.15166e-05	0.334696	0.156	0.2	0.0132913	dnT	PSA	PSO	CD207-Langerin
0.000112089	-0.479901	0.2	0.36	0.0289191	dnT	PSA	PSO	TCRVdelta2
0.000141223	-0.457762	0.311	0.44	0.0364355	dnT	PSA	PSO	CD301-CLEC10A
3.18842e-07	-0.381926	0.178	0.293	8.22611e-05	dnT	PSA	Healthy	CD49b
4.39055e-07	-0.268663	0.133	0.122	0.000113276	dnT	PSA	Healthy	CD70
0.000188326	-0.315103	0	0.195	0.048588	dnT	PSA	Healthy	CD338-ABCG2
8.47743e-05	-0.506038	0.16	0.244	0.0218718	dnT	PSO	Healthy	CD294-CRTH2
0.000169634	0.322881	0.2	0.098	0.0437655	dnT	PSO	Healthy	CD25
0.000176502	-0.327738	0.04	0.122	0.0455376	dnT	PSO	Healthy	CD103-IntegrinalphaE
3.82723e-08	0.258306	0.22	0.135	9.87425e-06	NK_CD56bright	PSA	PSO	CD34
4.23417e-07	-0.251201	0.068	0.105	0.000109242	NK_CD56bright	PSA	PSO	TNF-alpha
7.11356e-07	0.269111	0.203	0.158	0.00018353	NK_CD56bright	PSA	PSO	CD80
3.28288e-06	-0.258115	0.136	0.188	0.000846982	NK_CD56bright	PSA	PSO	CLEC1B-CLEC2
1.52865e-05	-0.26371	0.271	0.248	0.00394392	NK_CD56bright	PSA	PSO	CD22
2.32814e-05	-0.367586	0.407	0.383	0.00600661	NK_CD56bright	PSA	PSO	CD102-ICAM-2
0.000147143	-0.259879	0.22	0.233	0.0379629	NK_CD56bright	PSA	PSO	CD70
4.24099e-11	-0.268045	0.136	0.222	1.09418e-08	NK_CD56bright	PSA	Healthy	CD294-CRTH2
6.02671e-10	-0.286446	0.119	0.191	1.55489e-07	NK_CD56bright	PSA	Healthy	CD115-CSF-1R
1.63968e-06	-0.364251	0.407	0.452	0.000423036	NK_CD56bright	PSA	Healthy	CD102-ICAM-2
5.8289e-05	0.366762	1	0	0.0150386	Plasmablast	PSA	PSO	CD171-LICAM
6.77266e-05	-1.14664	0.059	0.8	0.0174735	Plasmablast	PSO	Healthy	CD307d-FcRL4
2.52246e-05	-0.643565	0	0.364	0.00650795	ILC	PSA	PSO	CD70
1.1568e-07	-0.348814	0	0.263	2.98455e-05	HSPC	PSA	Healthy	CD171-LICAM
0.000180961	0.282842	0.143	0.5	0.046688	HSPC	PSA	Healthy	CD80
2.28544e-05	-0.379826	0.071	0.158	0.00589644	HSPC	PSO	Healthy	Podoplanin
8.92514e-05	0.258042	0.143	0.289	0.0230269	HSPC	PSO	Healthy	CD273-B7-DC-PD-L2
3.49715e-07	-0.435549	0.111	0.968	9.02265e-05	cDC1	PSA	Healthy	CD140a-PDGFRalpha
1.99311e-06	0.450589	0.111	0.129	0.000514222	cDC1	PSA	Healthy	IgD
4.34385e-06	0.35509	0.111	0.097	0.00112071	cDC1	PSA	Healthy	CD185-CXCR5
7.00056e-06	0.303758	0.111	0.032	0.00180615	cDC1	PSA	Healthy	CD177
9.63851e-06	-0.482663	0.111	0.129	0.00248674	cDC1	PSA	Healthy	mastcelltryptase
5.4555e-05	-0.254587	0.167	0.129	0.0140752	cDC1	PSA	Healthy	CD57
6.26992e-05	0.5174	0.833	0.032	0.0161764	cDC1	PSA	Healthy	CD20
8.53936e-05	0.287046	0.889	0.097	0.0220316	cDC1	PSA	Healthy	B7-H4
0.000142804	-0.267746	0.167	0.065	0.0368434	cDC1	PSA	Healthy	CD307d-FcRL4
