# Supplementary material for: Combined Single Cell Transcriptome and Surface Epitope Profiling Identifies Potential Biomarkers of Psoriatic Arthritis and Facilitates Diagnosis via Machine Learning
Source: Front Immunol. 2022 Mar 2;13:835760. doi: 10.3389/fimmu.2022.835760 (PMC8924042; doi:10.3389/fimmu.2022.835760)
Supplement: Supplementary file 7 [file Table_6.xlsx]

## Sheet: PsxClassification
Supplementary Table 6. Classification of PSX subjects by random forest classifiers. Values and yellow color in cells indicate the probability and predicted status (in columns) assigned to the subject (in rows) for a given random forest model.
Healthy, PSA, PSO using RF
SubjectID	DEG			DEP			DEG + DEP
	Healthy	PSA	PSO	Healthy	PSA	PSO	Healthy	PSA	PSO
PSX01	0.0162879	0.799398	0.184314	0.046	0.644	0.31	0.084	0.544	0.372
PSX02	0.0230653	0.6048	0.372134	0.038	0.77	0.192	0.04	0.72	0.24
PSX03	0.0199248	0.805112	0.174963	0.028	0.866	0.106	0.046	0.624	0.33
PSX04	0.0331285	0.826878	0.139994	0.108	0.69	0.202	0.176	0.51	0.314
PSX05	0.0600882	0.780185	0.159727	0.03	0.862	0.108	0.034	0.832	0.134
PSX06	0.0178598	0.826861	0.15528	0.036	0.804	0.16	0.048	0.714	0.238
PSX07	0.0388816	0.876975	0.0841433	0.09	0.592	0.318	0.066	0.73	0.204
PSX08	0.0165773	0.621716	0.361707	0.148	0.642	0.21	0.11	0.776	0.114
PSX09	0.0182539	0.862892	0.118854	0.044	0.766	0.19	0.05	0.638	0.312
PSX10	0.049751	0.654998	0.295251	0.038	0.808	0.154	0.05	0.564	0.386
PSX11	0.504935	0.0887621	0.406303	0.598	0.104	0.298	0.372	0.102	0.526
PSX12	0.0494513	0.177245	0.773303	0.566	0.174	0.26	0.478	0.108	0.414
PSX13	0.300264	0.139615	0.560121	0.44	0.052	0.508	0.592	0.008	0.4
PSX14	0.274861	0.323774	0.401366	0.626	0.062	0.312	0.33	0.068	0.602
